# Supplementary material for: Cryptic variation fuels plant phenotypic change through hierarchical epistasis
Source: Nature. 2025 Jul 9;644(8078):984–92. doi: 10.1038/s41586-025-09243-0 (PMC12282530; doi:10.1038/s41586-025-09243-0)
Supplement: Supplementary file 3 — Supplementary Tables 1–27. [file 41586_2025_9243_MOESM3_ESM.xlsx]

## Sheet: Supplementary Table 1
Supplementary Table 1. Tomato pangenome variants upstream of EJ2 greater than 5 bp.
#CHROM	POS	ID	REF	ALT	QUAL	FILTER	INFO	FORMAT	GENOME
SL4.0ch03	59142879	.	TATTC	T	18	PASS	P=0.985459	GT:VR:RR:DP:GQ:PL	D0063_CGN15530_dups
SL4.0ch03	59142879	.	TATTC	T	13	low_coverage	P=0.948901	GT:VR:RR:DP:GQ:PL	C0264_TS-405_dups
SL4.0ch03	59142879	.	TATTC	T	18	PASS	P=0.985459	GT:VR:RR:DP:GQ:PL	C0554_TS-719_dups
SL4.0ch03	59142879	.	TATTC	T	10	PASS	P=0.909733	GT:VR:RR:DP:GQ:PL	C0550_TS-715_dups
SL4.0ch03	59142879	.	TATTC	T	5	PASS	P=0.645319	GT:VR:RR:DP:GQ:PL	C0263_TS-404_dups
SL4.0ch03	59142953	.	TTTAAAGG	T	12	low_coverage	P=0.935281	GT:VR:RR:DP:GQ:PL	C0262_TS-403_dups
SL4.0ch03	59143261	.	CTCGTTCG	C	17	PASS	P=0.981993	GT:VR:RR:DP:GQ:PL	D0050_LA2663_dups
SL4.0ch03	59143261	.	CTCGTTCG	C	11	PASS	P=0.922112	GT:VR:RR:DP:GQ:PL	D0051_LA2695_dups
SL4.0ch03	59143261	.	CTCGTTCG	C	17	PASS	P=0.979196	GT:VR:RR:DP:GQ:PL	C0545_TS-711_dups
SL4.0ch03	59143261	.	CTCGTTCG	C	17	PASS	P=0.981993	GT:VR:RR:DP:GQ:PL	C0540_TS-706_dups
SL4.0ch03	59143261	.	CTCGTTCG	C	18	PASS	P=0.983517	GT:VR:RR:DP:GQ:PL	D0056_LA0735_dups
SL4.0ch03	59143261	.	CTCGTTCG	C	18	PASS	P=0.983517	GT:VR:RR:DP:GQ:PL	C0547_TS-712_dups
SL4.0ch03	59143261	.	CTCGTTCG	C	11	PASS	P=0.922112	GT:VR:RR:DP:GQ:PL	C0541_TS-707_dups
SL4.0ch03	59143261	.	CTCGTTCG	C	17	PASS	P=0.979196	GT:VR:RR:DP:GQ:PL	D0055_LA2133_dups
SL4.0ch03	59143500	.	TTATA	T	15	PASS	P=0.969997	GT:VR:RR:DP:GQ:PL	C0547_TS-712_dups
SL4.0ch03	59143500	.	TTATA	T	15	PASS	P=0.967932	GT:VR:RR:DP:GQ:PL	D0067_LA1718_dups
SL4.0ch03	59143500	.	TTATA	T	13	PASS	P=0.95058	GT:VR:RR:DP:GQ:PL	C0130_TS-216_dups
SL4.0ch03	59143500	.	TTATA	T	14	PASS	P=0.964259	GT:VR:RR:DP:GQ:PL	D0066_CGN157592_dups
SL4.0ch03	59143500	.	TTATA	T	16	PASS	P=0.975543	GT:VR:RR:DP:GQ:PL	D0065_PI134418_dups
SL4.0ch03	59143500	.	TTATA	T	14	PASS	P=0.961938	GT:VR:RR:DP:GQ:PL	C0550_TS-715_dups
SL4.0ch03	59143500	.	TTATA	T	16	PASS	P=0.97556	GT:VR:RR:DP:GQ:PL	D0064_CGN157591_dups
SL4.0ch03	59143500	.	TTATA	T	15	PASS	P=0.969215	GT:VR:RR:DP:GQ:PL	D0063_CGN15530_dups
SL4.0ch03	59143500	.	TTATA	T	12	PASS	P=0.930135	GT:VR:RR:DP:GQ:PL	C0266_TS-407_dups
SL4.0ch03	59143500	.	TTATA	T	16	PASS	P=0.976215	GT:VR:RR:DP:GQ:PL	C0548_TS-713_dups
SL4.0ch03	59143500	.	TTATA	T	14	PASS	P=0.964385	GT:VR:RR:DP:GQ:PL	C0549_TS-714_dups
SL4.0ch03	59143500	.	TTATA	T	13	PASS	P=0.955058	GT:VR:RR:DP:GQ:PL	C0545_TS-711_dups
SL4.0ch03	59143500	.	TTATA	T	16	PASS	P=0.975185	GT:VR:RR:DP:GQ:PL	D0068_LA1777_dups
SL4.0ch03	59143500	.	TTATA	T	14	low_coverage	P=0.956044	GT:VR:RR:DP:GQ:PL	C0267_TS-408_dups
SL4.0ch03	59143500	.	TTATA	T	15	PASS	P=0.964913	GT:VR:RR:DP:GQ:PL	C0264_TS-405_dups
SL4.0ch03	59143500	.	TTATA	T	13	PASS	P=0.948779	GT:VR:RR:DP:GQ:PL	C0514_TS-682_dups
SL4.0ch03	59143500	.	TTATA	T	13	PASS	P=0.947666	GT:VR:RR:DP:GQ:PL	D0073_LA1364_dups
SL4.0ch03	59143500	.	TTATA	T	16	PASS	P=0.97603	GT:VR:RR:DP:GQ:PL	C0539_TS-705_dups
SL4.0ch03	59143500	.	TTATA	T	16	PASS	P=0.975078	GT:VR:RR:DP:GQ:PL	D0072_LA0716_dups
SL4.0ch03	59143500	.	TTATA	T	14	PASS	P=0.956657	GT:VR:RR:DP:GQ:PL	C0540_TS-706_dups
SL4.0ch03	59143500	.	TTATA	T	11	low_coverage	P=0.928949	GT:VR:RR:DP:GQ:PL	C0253_TS-361_dups
SL4.0ch03	59143500	.	TTATA	T	17	PASS	P=0.980631	GT:VR:RR:DP:GQ:PL	D0071_LA1272_dups
SL4.0ch03	59143500	.	TTATA	T	14	PASS	P=0.961978	GT:VR:RR:DP:GQ:PL	C0263_TS-404_dups
SL4.0ch03	59143500	.	TTATA	T	14	PASS	P=0.957267	GT:VR:RR:DP:GQ:PL	C0541_TS-707_dups
SL4.0ch03	59143500	.	TTATA	T	17	PASS	P=0.977809	GT:VR:RR:DP:GQ:PL	D0070_LYC4_dups
SL4.0ch03	59143500	.	TTATA	T	14	PASS	P=0.963942	GT:VR:RR:DP:GQ:PL	C0262_TS-403_dups
SL4.0ch03	59143500	.	TTATA	T	15	PASS	P=0.968003	GT:VR:RR:DP:GQ:PL	D0069_LA0407_dups
SL4.0ch03	59143500	.	TTATA	T	12	PASS	P=0.937769	GT:VR:RR:DP:GQ:PL	C0261_TS-402_dups
SL4.0ch03	59143500	.	TTATA	T	13	PASS	P=0.954699	GT:VR:RR:DP:GQ:PL	C0551_TS-716_dups
SL4.0ch03	59143500	.	TTATA	T	18	PASS	P=0.982637	GT:VR:RR:DP:GQ:PL	C0584_TS-745_dups
SL4.0ch03	59143500	.	TTATA	T	14	PASS	P=0.963899	GT:VR:RR:DP:GQ:PL	D0062_CGN15532_dups
SL4.0ch03	59143500	.	TTATA	T	3	PASS	P=0.500933	GT:VR:RR:DP:GQ:PL	C0265_TS-406_dups
SL4.0ch03	59143500	.	TTATA	T	16	PASS	P=0.972433	GT:VR:RR:DP:GQ:PL	C0552_TS-717_dups
SL4.0ch03	59143500	.	TTATA	T	15	PASS	P=0.967932	GT:VR:RR:DP:GQ:PL	C0560_TS-723_dups
SL4.0ch03	59143500	.	TTATA	T	13	PASS	P=0.948779	GT:VR:RR:DP:GQ:PL	D0026_LA0118_dups
SL4.0ch03	59143500	.	TTATA	T	16	PASS	P=0.972433	GT:VR:RR:DP:GQ:PL	D0061_LA1365_dups
SL4.0ch03	59143500	.	TTATA	T	14	PASS	P=0.964259	GT:VR:RR:DP:GQ:PL	C0559_TS-722_dups
SL4.0ch03	59143500	.	TTATA	T	18	PASS	P=0.982621	GT:VR:RR:DP:GQ:PL	D0003_LA716_dups
SL4.0ch03	59143500	.	TTATA	T	16	PASS	P=0.97603	GT:VR:RR:DP:GQ:PL	D0049_LA1278_dups
SL4.0ch03	59143500	.	TTATA	T	14	PASS	P=0.956657	GT:VR:RR:DP:GQ:PL	D0050_LA2663_dups
SL4.0ch03	59143500	.	TTATA	T	17	PASS	P=0.977809	GT:VR:RR:DP:GQ:PL	C0563_TS-726_dups
SL4.0ch03	59143500	.	TTATA	T	16	PASS	P=0.975543	GT:VR:RR:DP:GQ:PL	C0557_TS-721_dups
SL4.0ch03	59143500	.	TTATA	T	14	PASS	P=0.957267	GT:VR:RR:DP:GQ:PL	D0051_LA2695_dups
SL4.0ch03	59143500	.	TTATA	T	17	PASS	P=0.980631	GT:VR:RR:DP:GQ:PL	C0564_TS-727_dups
SL4.0ch03	59143500	.	TTATA	T	16	PASS	P=0.975078	GT:VR:RR:DP:GQ:PL	C0565_TS-728_dups
SL4.0ch03	59143500	.	TTATA	T	17	PASS	P=0.978163	GT:VR:RR:DP:GQ:PL	D0002_LYC4_dups
SL4.0ch03	59143500	.	TTATA	T	16	PASS	P=0.977008	GT:VR:RR:DP:GQ:PL	D0001_LA2157_dups
SL4.0ch03	59143500	.	TTATA	T	16	PASS	P=0.975078	GT:VR:RR:DP:GQ:PL	C0585_TS-746_dups
SL4.0ch03	59143500	.	TTATA	T	13	PASS	P=0.954699	GT:VR:RR:DP:GQ:PL	D0060_LA1983_dups
SL4.0ch03	59143500	.	TTATA	T	14	PASS	P=0.964385	GT:VR:RR:DP:GQ:PL	D0058_LA2172_dups
SL4.0ch03	59143500	.	TTATA	T	14	PASS	P=0.963899	GT:VR:RR:DP:GQ:PL	C0553_TS-718_dups
SL4.0ch03	59143500	.	TTATA	T	16	PASS	P=0.976215	GT:VR:RR:DP:GQ:PL	D0057_LA2157_dups
SL4.0ch03	59143500	.	TTATA	T	16	PASS	P=0.97556	GT:VR:RR:DP:GQ:PL	C0556_TS-720_dups
SL4.0ch03	59143500	.	TTATA	T	15	PASS	P=0.969215	GT:VR:RR:DP:GQ:PL	C0554_TS-719_dups
SL4.0ch03	59143500	.	TTATA	T	16	PASS	P=0.976215	GT:VR:RR:DP:GQ:PL	C0583_TS-744_dups
SL4.0ch03	59143500	.	TTATA	T	13	PASS	P=0.947666	GT:VR:RR:DP:GQ:PL	C0566_TS-729_dups
SL4.0ch03	59143500	.	TTATA	T	13	PASS	P=0.955058	GT:VR:RR:DP:GQ:PL	D0055_LA2133_dups
SL4.0ch03	59143500	.	TTATA	T	15	PASS	P=0.969997	GT:VR:RR:DP:GQ:PL	D0056_LA0735_dups
SL4.0ch03	59143500	.	TTATA	T	16	PASS	P=0.975185	GT:VR:RR:DP:GQ:PL	C0561_TS-724_dups
SL4.0ch03	59143597	.	AGAAATG	A	18	PASS	P=0.984193	GT:VR:RR:DP:GQ:PL	C0563_TS-726_dups
SL4.0ch03	59143597	.	AGAAATG	A	19	PASS	P=0.98789	GT:VR:RR:DP:GQ:PL	D0002_LYC4_dups
SL4.0ch03	59143597	.	AGAAATG	A	18	PASS	P=0.984193	GT:VR:RR:DP:GQ:PL	D0070_LYC4_dups
SL4.0ch03	59143597	.	AGAAATG	A	4	PASS	P=0.642978	GT:VR:RR:DP:GQ:PL	C0266_TS-407_dups
SL4.0ch03	59143597	.	AGAAATG	A	2	low_coverage;low_qual	P=0.328734	GT:VR:RR:DP:GQ:PL	C0559_TS-722_dups
SL4.0ch03	59143597	.	AGAAATG	A	2	low_coverage;low_qual	P=0.328734	GT:VR:RR:DP:GQ:PL	D0066_CGN157592_dups
SL4.0ch03	59143597	.	AGAAATG	A	15	PASS	P=0.97098	GT:VR:RR:DP:GQ:PL	D0064_CGN157591_dups
SL4.0ch03	59143597	.	AGAAATG	A	15	PASS	P=0.97098	GT:VR:RR:DP:GQ:PL	C0556_TS-720_dups
SL4.0ch03	59143597	.	AGAAATG	A	16	PASS	P=0.974005	GT:VR:RR:DP:GQ:PL	D0069_LA0407_dups
SL4.0ch03	59143597	.	AGAAATG	A	16	PASS	P=0.977392	GT:VR:RR:DP:GQ:PL	C0584_TS-745_dups
SL4.0ch03	59143809	.	ATTTTCTT	A	17	PASS	P=0.980525	GT:VR:RR:DP:GQ:PL	D0060_LA1983_dups
SL4.0ch03	59143809	.	ATTTTCTT	A	17	PASS	P=0.980525	GT:VR:RR:DP:GQ:PL	C0551_TS-716_dups
SL4.0ch03	59143852	.	AAATC	A	17	PASS	P=0.981227	GT:VR:RR:DP:GQ:PL	C0557_TS-721_dups
SL4.0ch03	59143852	.	AAATC	A	14	PASS	P=0.956406	GT:VR:RR:DP:GQ:PL	D0067_LA1718_dups
SL4.0ch03	59143852	.	AAATC	A	18	PASS	P=0.984187	GT:VR:RR:DP:GQ:PL	C0563_TS-726_dups
SL4.0ch03	59143852	.	AAATC	A	19	PASS	P=0.986179	GT:VR:RR:DP:GQ:PL	D0002_LYC4_dups
SL4.0ch03	59143852	.	AAATC	A	19	PASS	P=0.986372	GT:VR:RR:DP:GQ:PL	D0066_CGN157592_dups
SL4.0ch03	59143852	.	AAATC	A	19	PASS	P=0.986372	GT:VR:RR:DP:GQ:PL	C0559_TS-722_dups
SL4.0ch03	59143852	.	AAATC	A	18	PASS	P=0.983357	GT:VR:RR:DP:GQ:PL	C0556_TS-720_dups
SL4.0ch03	59143852	.	AAATC	A	14	PASS	P=0.956406	GT:VR:RR:DP:GQ:PL	C0560_TS-723_dups
SL4.0ch03	59143852	.	AAATC	A	17	PASS	P=0.981227	GT:VR:RR:DP:GQ:PL	D0065_PI134418_dups
SL4.0ch03	59143852	.	AAATC	A	18	PASS	P=0.983357	GT:VR:RR:DP:GQ:PL	D0064_CGN157591_dups
SL4.0ch03	59143852	.	AAATC	A	19	PASS	P=0.98636	GT:VR:RR:DP:GQ:PL	C0561_TS-724_dups
SL4.0ch03	59143852	.	AAATC	A	8	PASS	P=0.850612	GT:VR:RR:DP:GQ:PL	C0584_TS-745_dups
SL4.0ch03	59143852	.	AAATC	A	19	PASS	P=0.98636	GT:VR:RR:DP:GQ:PL	D0068_LA1777_dups
SL4.0ch03	59143852	.	AAATC	A	16	PASS	P=0.974547	GT:VR:RR:DP:GQ:PL	D0069_LA0407_dups
SL4.0ch03	59143852	.	AAATC	A	18	PASS	P=0.984187	GT:VR:RR:DP:GQ:PL	D0070_LYC4_dups
SL4.0ch03	59144148	.	ACAGT	A	13	PASS	P=0.946376	GT:VR:RR:DP:GQ:PL	C0557_TS-721_dups
SL4.0ch03	59144148	.	ACAGT	A	13	PASS	P=0.946376	GT:VR:RR:DP:GQ:PL	D0065_PI134418_dups
SL4.0ch03	59144149	.	CAGTG	C	13	low_coverage	P=0.950305	GT:VR:RR:DP:GQ:PL	D0067_LA1718_dups
SL4.0ch03	59144149	.	CAGTG	C	17	PASS	P=0.98074	GT:VR:RR:DP:GQ:PL	D0064_CGN157591_dups
SL4.0ch03	59144149	.	CAGTG	C	15	PASS	P=0.966214	GT:VR:RR:DP:GQ:PL	D0070_LYC4_dups
SL4.0ch03	59144149	.	CAGTG	C	2	low_coverage;low_qual	P=0.363512	GT:VR:RR:DP:GQ:PL	D0069_LA0407_dups
SL4.0ch03	59144149	.	CAGTG	C	17	PASS	P=0.98074	GT:VR:RR:DP:GQ:PL	C0556_TS-720_dups
SL4.0ch03	59144149	.	CAGTG	C	14	PASS	P=0.963081	GT:VR:RR:DP:GQ:PL	C0557_TS-721_dups
SL4.0ch03	59144149	.	CAGTG	C	13	low_coverage	P=0.950305	GT:VR:RR:DP:GQ:PL	C0560_TS-723_dups
SL4.0ch03	59144149	.	CAGTG	C	14	PASS	P=0.963081	GT:VR:RR:DP:GQ:PL	D0065_PI134418_dups
SL4.0ch03	59144149	.	CAGTG	C	15	PASS	P=0.971689	GT:VR:RR:DP:GQ:PL	C0561_TS-724_dups
SL4.0ch03	59144149	.	CAGTG	C	15	PASS	P=0.964559	GT:VR:RR:DP:GQ:PL	D0003_LA716_dups
SL4.0ch03	59144149	.	CAGTG	C	15	PASS	P=0.966214	GT:VR:RR:DP:GQ:PL	C0563_TS-726_dups
SL4.0ch03	59144149	.	CAGTG	C	15	PASS	P=0.971689	GT:VR:RR:DP:GQ:PL	D0068_LA1777_dups
SL4.0ch03	59144149	.	CAGTG	C	18	PASS	P=0.982844	GT:VR:RR:DP:GQ:PL	D0002_LYC4_dups
SL4.0ch03	59144149	.	CAGTG	C	2	low_VariantReads;low_coverage;low_qual	P=0.328255	GT:VR:RR:DP:GQ:PL	C0559_TS-722_dups
SL4.0ch03	59144149	.	CAGTG	C	6	low_coverage	P=0.767852	GT:VR:RR:DP:GQ:PL	D0072_LA0716_dups
SL4.0ch03	59144149	.	CAGTG	C	2	low_VariantReads;low_coverage;low_qual	P=0.35321	GT:VR:RR:DP:GQ:PL	C0585_TS-746_dups
SL4.0ch03	59144149	.	CAGTG	C	2	low_VariantReads;low_coverage;low_qual	P=0.328255	GT:VR:RR:DP:GQ:PL	D0066_CGN157592_dups
SL4.0ch03	59144149	.	CAGTG	C	6	low_coverage	P=0.767852	GT:VR:RR:DP:GQ:PL	C0565_TS-728_dups
SL4.0ch03	59144149	.	CAGTG	C	2	low_coverage;low_qual	P=0.352233	GT:VR:RR:DP:GQ:PL	C0266_TS-407_dups
SL4.0ch03	59144149	.	CAGTG	C	8	low_coverage	P=0.83804	GT:VR:RR:DP:GQ:PL	C0584_TS-745_dups
SL4.0ch03	59144274	.	TAGAGTTAGCTAGTA	T	12	PASS	P=0.931522	GT:VR:RR:DP:GQ:PL	BGV007111
SL4.0ch03	59144274	.	TAGAGTTAGCTAGTA	T	7	PASS	P=0.804925	GT:VR:RR:DP:GQ:PL	BGV007194
SL4.0ch03	59144274	.	TAGAGTTAGCTAGTA	T	12	PASS	P=0.931741	GT:VR:RR:DP:GQ:PL	E0115_BGV007169_dups
SL4.0ch03	59144274	.	TAGAGTTAGCTAGTA	T	16	PASS	P=0.974443	GT:VR:RR:DP:GQ:PL	BGV006775
SL4.0ch03	59144274	.	TAGAGTTAGCTAGTA	T	17	PASS	P=0.980643	GT:VR:RR:DP:GQ:PL	E0116_BGV007181_dups
SL4.0ch03	59144274	.	TAGAGTTAGCTAGTA	T	15	PASS	P=0.967995	GT:VR:RR:DP:GQ:PL	E0107_BGV007109_dups
SL4.0ch03	59144274	.	TAGAGTTAGCTAGTA	T	13	low_coverage	P=0.944916	GT:VR:RR:DP:GQ:PL	E0113_BGV007158_dups
SL4.0ch03	59144274	.	TAGAGTTAGCTAGTA	T	14	PASS	P=0.955582	GT:VR:RR:DP:GQ:PL	E0114_BGV007161_dups
SL4.0ch03	59144274	.	TAGAGTTAGCTAGTA	T	12	PASS	P=0.940792	GT:VR:RR:DP:GQ:PL	E0083_BGV006828_dups
SL4.0ch03	59144274	.	TAGAGTTAGCTAGTA	T	16	PASS	P=0.974361	GT:VR:RR:DP:GQ:PL	E0112_BGV007152_dups
SL4.0ch03	59144358	.	TTTACTTTATAAAA	T	6	low_coverage	P=0.765686	GT:VR:RR:DP:GQ:PL	D0071_LA1272_dups
SL4.0ch03	59144358	.	TTTACTTTATAAAA	T	1	low_VariantReads;low_coverage;low_qual	P=0.278854	GT:VR:RR:DP:GQ:PL	D0061_LA1365_dups
SL4.0ch03	59144358	.	TTTACTTTATAAAA	T	1	low_VariantReads;low_coverage;low_qual	P=0.278854	GT:VR:RR:DP:GQ:PL	C0552_TS-717_dups
SL4.0ch03	59144358	.	TTTACTTTATAAAA	T	13	low_coverage	P=0.953086	GT:VR:RR:DP:GQ:PL	C0514_TS-682_dups
SL4.0ch03	59144358	.	TTTACTTTATAAAA	T	1	low_VariantReads;low_coverage;low_qual	P=0.278854	GT:VR:RR:DP:GQ:PL	C0263_TS-404_dups
SL4.0ch03	59144358	.	TTTACTTTATAAAA	T	6	low_coverage	P=0.765686	GT:VR:RR:DP:GQ:PL	C0564_TS-727_dups
SL4.0ch03	59144358	.	TTTACTTTATAAAA	T	13	low_coverage	P=0.953086	GT:VR:RR:DP:GQ:PL	D0026_LA0118_dups
SL4.0ch03	59144378	.	AATAATTTTAT	A	2	low_VariantReads;low_coverage;low_qual	P=0.30207	GT:VR:RR:DP:GQ:PL	C0130_TS-216_dups
SL4.0ch03	59144383	.	TTTTATA	T	9	low_coverage	P=0.868918	GT:VR:RR:DP:GQ:PL	C0550_TS-715_dups
SL4.0ch03	59144402	.	TTTATTA	T	2	low_VariantReads;low_coverage;low_qual	P=0.296167	GT:VR:RR:DP:GQ:PL	BGV006775
SL4.0ch03	59144402	.	TTTATTA	T	13	PASS	P=0.944852	GT:VR:RR:DP:GQ:PL	E0107_BGV007109_dups
SL4.0ch03	59144402	.	TTTATTA	T	14	PASS	P=0.964097	GT:VR:RR:DP:GQ:PL	E0114_BGV007161_dups
SL4.0ch03	59144402	.	TTTATTA	T	10	PASS	P=0.893784	GT:VR:RR:DP:GQ:PL	E0112_BGV007152_dups
SL4.0ch03	59144402	.	TTTATTA	T	6	low_coverage	P=0.772871	GT:VR:RR:DP:GQ:PL	E0113_BGV007158_dups
SL4.0ch03	59144402	.	TTTATTA	T	14	PASS	P=0.957208	GT:VR:RR:DP:GQ:PL	E0115_BGV007169_dups
SL4.0ch03	59144402	.	TTTATTA	T	10	PASS	P=0.903712	GT:VR:RR:DP:GQ:PL	BGV007194
SL4.0ch03	59144402	.	TTTATTA	T	16	PASS	P=0.972245	GT:VR:RR:DP:GQ:PL	BGV007111
SL4.0ch03	59144407	.	TATTA	T	8	low_coverage	P=0.854861	GT:VR:RR:DP:GQ:PL	C0550_TS-715_dups
SL4.0ch03	59144503	.	AAAAGTAT	A	7	PASS	P=0.792419	GT:VR:RR:DP:GQ:PL	D0072_LA0716_dups
SL4.0ch03	59144503	.	AAAAGTAT	A	7	PASS	P=0.792419	GT:VR:RR:DP:GQ:PL	C0565_TS-728_dups
SL4.0ch03	59144515	.	AGTCC	A	14	PASS	P=0.961319	GT:VR:RR:DP:GQ:PL	D0068_LA1777_dups
SL4.0ch03	59144515	.	AGTCC	A	11	PASS	P=0.924196	GT:VR:RR:DP:GQ:PL	D0071_LA1272_dups
SL4.0ch03	59144515	.	AGTCC	A	16	PASS	P=0.973097	GT:VR:RR:DP:GQ:PL	D0070_LYC4_dups
SL4.0ch03	59144515	.	AGTCC	A	13	PASS	P=0.951803	GT:VR:RR:DP:GQ:PL	D0064_CGN157591_dups
SL4.0ch03	59144515	.	AGTCC	A	10	PASS	P=0.906323	GT:VR:RR:DP:GQ:PL	D0067_LA1718_dups
SL4.0ch03	59144515	.	AGTCC	A	16	PASS	P=0.975255	GT:VR:RR:DP:GQ:PL	D0065_PI134418_dups
SL4.0ch03	59144515	.	AGTCC	A	17	PASS	P=0.981525	GT:VR:RR:DP:GQ:PL	C0549_TS-714_dups
SL4.0ch03	59144515	.	AGTCC	A	2	low_VariantReads;low_coverage;low_qual	P=0.342305	GT:VR:RR:DP:GQ:PL	C0262_TS-403_dups
SL4.0ch03	59144515	.	AGTCC	A	9	PASS	P=0.874376	GT:VR:RR:DP:GQ:PL	C0263_TS-404_dups
SL4.0ch03	59144515	.	AGTCC	A	18	PASS	P=0.982496	GT:VR:RR:DP:GQ:PL	D0069_LA0407_dups
SL4.0ch03	59144515	.	AGTCC	A	11	PASS	P=0.924196	GT:VR:RR:DP:GQ:PL	C0564_TS-727_dups
SL4.0ch03	59144515	.	AGTCC	A	3	PASS	P=0.503861	GT:VR:RR:DP:GQ:PL	C0539_TS-705_dups
SL4.0ch03	59144515	.	AGTCC	A	8	low_coverage	P=0.836736	GT:VR:RR:DP:GQ:PL	C0584_TS-745_dups
SL4.0ch03	59144515	.	AGTCC	A	4	PASS	P=0.577219	GT:VR:RR:DP:GQ:PL	C0566_TS-729_dups
SL4.0ch03	59144515	.	AGTCC	A	7	PASS	P=0.790279	GT:VR:RR:DP:GQ:PL	C0565_TS-728_dups
SL4.0ch03	59144515	.	AGTCC	A	15	PASS	P=0.967289	GT:VR:RR:DP:GQ:PL	C0267_TS-408_dups
SL4.0ch03	59144515	.	AGTCC	A	19	PASS	P=0.987189	GT:VR:RR:DP:GQ:PL	D0002_LYC4_dups
SL4.0ch03	59144515	.	AGTCC	A	16	PASS	P=0.973097	GT:VR:RR:DP:GQ:PL	C0563_TS-726_dups
SL4.0ch03	59144515	.	AGTCC	A	14	PASS	P=0.961319	GT:VR:RR:DP:GQ:PL	C0561_TS-724_dups
SL4.0ch03	59144515	.	AGTCC	A	10	PASS	P=0.906323	GT:VR:RR:DP:GQ:PL	C0560_TS-723_dups
SL4.0ch03	59144515	.	AGTCC	A	16	PASS	P=0.974953	GT:VR:RR:DP:GQ:PL	C0559_TS-722_dups
SL4.0ch03	59144515	.	AGTCC	A	3	PASS	P=0.503861	GT:VR:RR:DP:GQ:PL	D0049_LA1278_dups
SL4.0ch03	59144515	.	AGTCC	A	16	PASS	P=0.975255	GT:VR:RR:DP:GQ:PL	C0557_TS-721_dups
SL4.0ch03	59144515	.	AGTCC	A	13	PASS	P=0.951803	GT:VR:RR:DP:GQ:PL	C0556_TS-720_dups
SL4.0ch03	59144515	.	AGTCC	A	7	PASS	P=0.790279	GT:VR:RR:DP:GQ:PL	D0072_LA0716_dups
SL4.0ch03	59144515	.	AGTCC	A	4	low_coverage	P=0.619095	GT:VR:RR:DP:GQ:PL	D0060_LA1983_dups
SL4.0ch03	59144515	.	AGTCC	A	8	low_coverage	P=0.840635	GT:VR:RR:DP:GQ:PL	D0057_LA2157_dups
SL4.0ch03	59144515	.	AGTCC	A	17	PASS	P=0.981525	GT:VR:RR:DP:GQ:PL	D0058_LA2172_dups
SL4.0ch03	59144515	.	AGTCC	A	5	PASS	P=0.664399	GT:VR:RR:DP:GQ:PL	C0552_TS-717_dups
SL4.0ch03	59144515	.	AGTCC	A	16	PASS	P=0.974953	GT:VR:RR:DP:GQ:PL	D0066_CGN157592_dups
SL4.0ch03	59144515	.	AGTCC	A	5	PASS	P=0.664399	GT:VR:RR:DP:GQ:PL	D0061_LA1365_dups
SL4.0ch03	59144515	.	AGTCC	A	4	PASS	P=0.577219	GT:VR:RR:DP:GQ:PL	D0073_LA1364_dups
SL4.0ch03	59144515	.	AGTCC	A	4	low_coverage	P=0.619095	GT:VR:RR:DP:GQ:PL	C0551_TS-716_dups
SL4.0ch03	59144515	.	AGTCC	A	10	PASS	P=0.909909	GT:VR:RR:DP:GQ:PL	C0130_TS-216_dups
SL4.0ch03	59144515	.	AGTCC	A	6	PASS	P=0.745888	GT:VR:RR:DP:GQ:PL	D0063_CGN15530_dups
SL4.0ch03	59144515	.	AGTCC	A	7	low_coverage	P=0.797538	GT:VR:RR:DP:GQ:PL	C0265_TS-406_dups
SL4.0ch03	59144515	.	AGTCC	A	16	PASS	P=0.974155	GT:VR:RR:DP:GQ:PL	C0550_TS-715_dups
SL4.0ch03	59144515	.	AGTCC	A	6	PASS	P=0.745888	GT:VR:RR:DP:GQ:PL	C0554_TS-719_dups
SL4.0ch03	59144539	.	ATTGAAC	A	13	PASS	P=0.944892	GT:VR:RR:DP:GQ:PL	C0550_TS-715_dups
SL4.0ch03	59144539	.	ATTGAAC	A	5	PASS	P=0.654616	GT:VR:RR:DP:GQ:PL	C0554_TS-719_dups
SL4.0ch03	59144539	.	ATTGAAC	A	5	PASS	P=0.654616	GT:VR:RR:DP:GQ:PL	D0063_CGN15530_dups
SL4.0ch03	59144813	.	CAAATCAAAAGAA	C	16	PASS	P=0.973573	GT:VR:RR:DP:GQ:PL	PAS014479
SL4.0ch03	59144813	.	CAAATCAAAAGAA	C	16	PASS	P=0.972748	GT:VR:RR:DP:GQ:PL	C0081_TS-17_dups
SL4.0ch03	59144813	.	CAAATCAAAAGAA	C	16	PASS	P=0.973511	GT:VR:RR:DP:GQ:PL	C0527_TS-694_dups
SL4.0ch03	59144813	.	CAAATCAAAAGAA	C	14	PASS	P=0.956378	GT:VR:RR:DP:GQ:PL	C0306_TS-450_dups
SL4.0ch03	59144813	.	CAAATCAAAAGAA	C	11	low_coverage	P=0.918061	GT:VR:RR:DP:GQ:PL	E0061_BGV006370_dups
SL4.0ch03	59144813	.	CAAATCAAAAGAA	C	16	PASS	P=0.974061	GT:VR:RR:DP:GQ:PL	C0516_TS-684_dups
SL4.0ch03	59144813	.	CAAATCAAAAGAA	C	4	low_coverage	P=0.621978	GT:VR:RR:DP:GQ:PL	C0070_TS-16_dups
SL4.0ch03	59144813	.	CAAATCAAAAGAA	C	2	low_VariantReads;low_coverage;low_qual	P=0.305156	GT:VR:RR:DP:GQ:PL	D0085_LA1421_dups
SL4.0ch03	59144813	.	CAAATCAAAAGAA	C	9	low_coverage	P=0.861637	GT:VR:RR:DP:GQ:PL	C0300_TS-437_dups
SL4.0ch03	59144813	.	CAAATCAAAAGAA	C	16	PASS	P=0.973794	GT:VR:RR:DP:GQ:PL	BGV008095
SL4.0ch03	59144813	.	CAAATCAAAAGAA	C	1	low_coverage;low_qual	P=0.270795	GT:VR:RR:DP:GQ:PL	C0064_TS-156_dups
SL4.0ch03	59144813	.	CAAATCAAAAGAA	C	14	PASS	P=0.961309	GT:VR:RR:DP:GQ:PL	C0302_TS-439_dups
SL4.0ch03	59144813	.	CAAATCAAAAGAA	C	13	low_coverage	P=0.946712	GT:VR:RR:DP:GQ:PL	D0087_LA1479_dups
SL4.0ch03	59144813	.	CAAATCAAAAGAA	C	3	low_coverage;low_qual	P=0.470366	GT:VR:RR:DP:GQ:PL	C0054_TS-147_dups
SL4.0ch03	59144813	.	CAAATCAAAAGAA	C	2	low_coverage;low_qual	P=0.321307	GT:VR:RR:DP:GQ:PL	C0274_TS-414_dups
SL4.0ch03	59144813	.	CAAATCAAAAGAA	C	10	low_coverage	P=0.891658	GT:VR:RR:DP:GQ:PL	C0048_TS-14_dups
SL4.0ch03	59144813	.	CAAATCAAAAGAA	C	13	PASS	P=0.949958	GT:VR:RR:DP:GQ:PL	BGV006806
SL4.0ch03	59144813	.	CAAATCAAAAGAA	C	2	low_coverage;low_qual	P=0.361674	GT:VR:RR:DP:GQ:PL	C0510_TS-679_dups
SL4.0ch03	59144813	.	CAAATCAAAAGAA	C	2	low_coverage;low_qual	P=0.320197	GT:VR:RR:DP:GQ:PL	C0276_TS-416_dups
SL4.0ch03	59144813	.	CAAATCAAAAGAA	C	2	low_coverage;low_qual	P=0.361674	GT:VR:RR:DP:GQ:PL	D0023_PI129097_dups
SL4.0ch03	59144813	.	CAAATCAAAAGAA	C	14	low_coverage	P=0.955483	GT:VR:RR:DP:GQ:PL	C0044_TS-138_dups
SL4.0ch03	59144813	.	CAAATCAAAAGAA	C	7	low_coverage	P=0.783251	GT:VR:RR:DP:GQ:PL	C0039_TS-133_dups
SL4.0ch03	59144813	.	CAAATCAAAAGAA	C	7	low_coverage	P=0.814763	GT:VR:RR:DP:GQ:PL	C0279_TS-419_dups
SL4.0ch03	59144813	.	CAAATCAAAAGAA	C	15	PASS	P=0.970347	GT:VR:RR:DP:GQ:PL	E0196_BGV012625_dups
SL4.0ch03	59144813	.	CAAATCAAAAGAA	C	8	low_coverage	P=0.832276	GT:VR:RR:DP:GQ:PL	C0291_TS-429_dups
SL4.0ch03	59144813	.	CAAATCAAAAGAA	C	1	low_coverage;low_qual	P=0.277227	GT:VR:RR:DP:GQ:PL	C0504_TS-673_dups
SL4.0ch03	59144813	.	CAAATCAAAAGAA	C	1	low_coverage;low_qual	P=0.277227	GT:VR:RR:DP:GQ:PL	D0017_LYC1343_dups
SL4.0ch03	59144813	.	CAAATCAAAAGAA	C	6	low_coverage	P=0.72346	GT:VR:RR:DP:GQ:PL	C0296_TS-433_dups
SL4.0ch03	59144813	.	CAAATCAAAAGAA	C	1	low_VariantReads;low_coverage;low_qual	P=0.285931	GT:VR:RR:DP:GQ:PL	C0292_TS-430_dups
SL4.0ch03	59144813	.	CAAATCAAAAGAA	C	4	low_coverage	P=0.640685	GT:VR:RR:DP:GQ:PL	D0053_CGN15820_dups
SL4.0ch03	59144813	.	CAAATCAAAAGAA	C	14	PASS	P=0.961785	GT:VR:RR:DP:GQ:PL	E0205_BGV013945_dups
SL4.0ch03	59144813	.	CAAATCAAAAGAA	C	2	low_coverage;low_qual	P=0.322863	GT:VR:RR:DP:GQ:PL	C0118_TS-205_dups
SL4.0ch03	59144813	.	CAAATCAAAAGAA	C	16	PASS	P=0.975022	GT:VR:RR:DP:GQ:PL	C0529_TS-696_dups
SL4.0ch03	59144813	.	CAAATCAAAAGAA	C	16	PASS	P=0.976043	GT:VR:RR:DP:GQ:PL	C0532_TS-699_dups
SL4.0ch03	59144813	.	CAAATCAAAAGAA	C	2	low_coverage;low_qual	P=0.293397	GT:VR:RR:DP:GQ:PL	C0251_TS-34_dups
SL4.0ch03	59144813	.	CAAATCAAAAGAA	C	15	PASS	P=0.968008	GT:VR:RR:DP:GQ:PL	BGV006347
SL4.0ch03	59144813	.	CAAATCAAAAGAA	C	13	PASS	P=0.945022	GT:VR:RR:DP:GQ:PL	E0064_BGV006478_dups
SL4.0ch03	59144813	.	CAAATCAAAAGAA	C	8	low_coverage	P=0.83714	GT:VR:RR:DP:GQ:PL	C0243_TS-319_dups
SL4.0ch03	59144813	.	CAAATCAAAAGAA	C	16	PASS	P=0.976043	GT:VR:RR:DP:GQ:PL	D0043_LYC2962_dups
SL4.0ch03	59144813	.	CAAATCAAAAGAA	C	16	PASS	P=0.97389	GT:VR:RR:DP:GQ:PL	D0046_LYC2740_dups
SL4.0ch03	59144813	.	CAAATCAAAAGAA	C	8	low_coverage	P=0.833636	GT:VR:RR:DP:GQ:PL	C0208_TS-287_dups
SL4.0ch03	59144813	.	CAAATCAAAAGAA	C	17	PASS	P=0.980001	GT:VR:RR:DP:GQ:PL	D0047_LA1584_dups
SL4.0ch03	59144813	.	CAAATCAAAAGAA	C	4	low_coverage	P=0.640685	GT:VR:RR:DP:GQ:PL	C0543_TS-709_dups
SL4.0ch03	59144813	.	CAAATCAAAAGAA	C	16	PASS	P=0.976931	GT:VR:RR:DP:GQ:PL	PI378994
SL4.0ch03	59144813	.	CAAATCAAAAGAA	C	16	PASS	P=0.975022	GT:VR:RR:DP:GQ:PL	D0040_LA0113_dups
SL4.0ch03	59144813	.	CAAATCAAAAGAA	C	6	low_coverage	P=0.767794	GT:VR:RR:DP:GQ:PL	C0173_TS-254_dups
SL4.0ch03	59144813	.	CAAATCAAAAGAA	C	13	low_coverage	P=0.946712	GT:VR:RR:DP:GQ:PL	C0582_TS-743_dups
SL4.0ch03	59144813	.	CAAATCAAAAGAA	C	16	PASS	P=0.973511	GT:VR:RR:DP:GQ:PL	D0038_LA1324_dups
SL4.0ch03	59144813	.	CAAATCAAAAGAA	C	2	low_VariantReads;low_coverage;low_qual	P=0.305156	GT:VR:RR:DP:GQ:PL	C0579_TS-741_dups
SL4.0ch03	59144813	.	CAAATCAAAAGAA	C	17	PASS	P=0.981496	GT:VR:RR:DP:GQ:PL	BGV012613
SL4.0ch03	59144813	.	CAAATCAAAAGAA	C	11	low_coverage	P=0.925415	GT:VR:RR:DP:GQ:PL	C0304_TS-441_dups
SL4.0ch03	59144813	.	CAAATCAAAAGAA	C	7	PASS	P=0.778394	GT:VR:RR:DP:GQ:PL	BGV007194
SL4.0ch03	59144813	.	CAAATCAAAAGAA	C	15	PASS	P=0.96498	GT:VR:RR:DP:GQ:PL	BGV006363
SL4.0ch03	59144813	.	CAAATCAAAAGAA	C	16	PASS	P=0.97389	GT:VR:RR:DP:GQ:PL	C0536_TS-702_dups
SL4.0ch03	59144813	.	CAAATCAAAAGAA	C	14	PASS	P=0.962191	GT:VR:RR:DP:GQ:PL	E0215_BGV015380_dups
SL4.0ch03	59144813	.	CAAATCAAAAGAA	C	1	low_coverage;low_qual	P=0.254949	GT:VR:RR:DP:GQ:PL	C0137_TS-22_dups
SL4.0ch03	59144813	.	CAAATCAAAAGAA	C	17	PASS	P=0.980001	GT:VR:RR:DP:GQ:PL	C0537_TS-703_dups
SL4.0ch03	59144813	.	CAAATCAAAAGAA	C	3	low_coverage;low_qual	P=0.463015	GT:VR:RR:DP:GQ:PL	E0063_BGV006457_dups
SL4.0ch03	59144813	.	CAAATCAAAAGAA	C	15	PASS	P=0.971585	GT:VR:RR:DP:GQ:PL	E0195_BGV012615_dups
SL4.0ch03	59144813	.	CAAATCAAAAGAA	C	7	low_coverage	P=0.791973	GT:VR:RR:DP:GQ:PL	C0159_TS-24_dups
SL4.0ch03	59144813	.	CAAATCAAAAGAA	C	12	low_coverage	P=0.93727	GT:VR:RR:DP:GQ:PL	C0593_TS-8_dups
SL4.0ch03	59144813	.	CAAATCAAAAGAA	C	16	PASS	P=0.974061	GT:VR:RR:DP:GQ:PL	D0028_EA02054_dups
SL4.0ch03	59145109	.	AGTAGTTTTT	A	2	low_coverage;low_qual	P=0.318713	GT:VR:RR:DP:GQ:PL	D0002_LYC4_dups
SL4.0ch03	59145110	.	GTAGTTTTTT	G	2	low_VariantReads;low_coverage;low_qual	P=0.3141	GT:VR:RR:DP:GQ:PL	C0253_TS-361_dups
SL4.0ch03	59145110	.	GTAGTTTTTT	G	8	low_coverage	P=0.838737	GT:VR:RR:DP:GQ:PL	D0072_LA0716_dups
SL4.0ch03	59145110	.	GTAGTTTTTT	G	8	low_coverage	P=0.838737	GT:VR:RR:DP:GQ:PL	C0565_TS-728_dups
SL4.0ch03	59145220	.	TTATATATA	T	2	low_VariantReads;low_coverage;low_qual	P=0.347017	GT:VR:RR:DP:GQ:PL	C0298_TS-435_dups
SL4.0ch03	59145220	.	TTATATATA	T	13	PASS	P=0.94644	GT:VR:RR:DP:GQ:PL	E0050_BGV006229_dups
SL4.0ch03	59145220	.	TTATATATA	T	1	low_VariantReads;low_coverage;low_qual	P=0.280242	GT:VR:RR:DP:GQ:PL	C0300_TS-437_dups
SL4.0ch03	59145220	.	TTATATATA	T	2	low_VariantReads;low_coverage;low_qual	P=0.342199	GT:VR:RR:DP:GQ:PL	C0297_TS-434_dups
SL4.0ch03	59145220	.	TTATATA	T	14	PASS	P=0.961853	GT:VR:RR:DP:GQ:PL	E0115_BGV007169_dups
SL4.0ch03	59145220	.	TTATATATA	T	9	PASS	P=0.87537	GT:VR:RR:DP:GQ:PL	E0052_BGV006231_dups
SL4.0ch03	59145220	.	TTATATATA	T	8	PASS	P=0.845384	GT:VR:RR:DP:GQ:PL	E0065_BGV006753_dups
SL4.0ch03	59145220	.	TTATATATA	T	12	PASS	P=0.937896	GT:VR:RR:DP:GQ:PL	BGV006347
SL4.0ch03	59145220	.	TTATATATATATATA	T	2	low_VariantReads;low_coverage;low_qual	P=0.345227	GT:VR:RR:DP:GQ:PL	C0583_TS-744_dups
SL4.0ch03	59145220	.	TTATATATA	T	13	low_coverage	P=0.952289	GT:VR:RR:DP:GQ:PL	C0582_TS-743_dups
SL4.0ch03	59145220	.	TTATATATA	T	2	low_coverage;low_qual	P=0.323405	GT:VR:RR:DP:GQ:PL	C0579_TS-741_dups
SL4.0ch03	59145220	.	TTATATATA	T	8	PASS	P=0.837189	GT:VR:RR:DP:GQ:PL	E0063_BGV006457_dups
SL4.0ch03	59145220	.	TTATATATA	T	6	low_coverage	P=0.76389	GT:VR:RR:DP:GQ:PL	C0588_TS-77_dups
SL4.0ch03	59145220	.	TTATATATA	T	2	low_VariantReads;low_coverage;low_qual	P=0.296194	GT:VR:RR:DP:GQ:PL	C0597_TS-85_dups
SL4.0ch03	59145220	.	TTATA	T	7	low_coverage	P=0.802949	GT:VR:RR:DP:GQ:PL	BGV007111
SL4.0ch03	59145220	.	TTATATATA	T	8	PASS	P=0.858576	GT:VR:RR:DP:GQ:PL	PAS014479
SL4.0ch03	59145220	.	TTATATATA	T	11	PASS	P=0.917544	GT:VR:RR:DP:GQ:PL	E0061_BGV006370_dups
SL4.0ch03	59145220	.	TTATATATA	T	14	low_coverage	P=0.95999	GT:VR:RR:DP:GQ:PL	C0269_TS-410_dups
SL4.0ch03	59145220	.	TTATATATA	T	8	PASS	P=0.827034	GT:VR:RR:DP:GQ:PL	BGV006363
SL4.0ch03	59145220	.	TTATATATA	T	8	PASS	P=0.852403	GT:VR:RR:DP:GQ:PL	E0055_BGV006235_dups
SL4.0ch03	59145220	.	TTATATATA	T	10	PASS	P=0.910075	GT:VR:RR:DP:GQ:PL	PI378994
SL4.0ch03	59145220	.	TTATATATA	T	9	low_coverage	P=0.863967	GT:VR:RR:DP:GQ:PL	C0274_TS-414_dups
SL4.0ch03	59145220	.	TTATATATA	T	9	low_coverage	P=0.880489	GT:VR:RR:DP:GQ:PL	C0276_TS-416_dups
SL4.0ch03	59145220	.	TTATATATATATATATA	T	7	PASS	P=0.818064	GT:VR:RR:DP:GQ:PL	BGV006806
SL4.0ch03	59145220	.	TTATATATATATATA	T	1	low_qual	P=0.267945	GT:VR:RR:DP:GQ:PL	D0001_LA2157_dups
SL4.0ch03	59145220	.	TTATATATA	T	2	low_coverage;low_qual	P=0.347009	GT:VR:RR:DP:GQ:PL	C0302_TS-439_dups
SL4.0ch03	59145220	.	TTATATATA	T	14	PASS	P=0.962233	GT:VR:RR:DP:GQ:PL	C0306_TS-450_dups
SL4.0ch03	59145220	.	TTATATATA	T	6	PASS	P=0.770484	GT:VR:RR:DP:GQ:PL	BGV007198
SL4.0ch03	59145220	.	TTATATATA	T	13	low_coverage	P=0.952289	GT:VR:RR:DP:GQ:PL	D0087_LA1479_dups
SL4.0ch03	59145220	.	TTATATATATATATATA	T	6	PASS	P=0.754791	GT:VR:RR:DP:GQ:PL	BGV007194
SL4.0ch03	59145220	.	TTATATATA	T	3	low_coverage	P=0.534835	GT:VR:RR:DP:GQ:PL	C0059_TS-15_dups
SL4.0ch03	59145220	.	TTATA	T	1	low_VariantReads;low_coverage;low_qual	P=0.289343	GT:VR:RR:DP:GQ:PL	C0068_TS-160_dups
SL4.0ch03	59145220	.	TTATATATA	T	2	low_coverage;low_qual	P=0.323405	GT:VR:RR:DP:GQ:PL	D0085_LA1421_dups
SL4.0ch03	59145220	.	TTATATATA	T	13	PASS	P=0.945299	GT:VR:RR:DP:GQ:PL	C0070_TS-16_dups
SL4.0ch03	59145220	.	TTATATATA	T	3	low_qual	P=0.44921	GT:VR:RR:DP:GQ:PL	C0516_TS-684_dups
SL4.0ch03	59145220	.	TTATATA	T	5	low_coverage	P=0.694976	GT:VR:RR:DP:GQ:PL	C0120_TS-207_dups
SL4.0ch03	59145220	.	TTATATATA	T	7	PASS	P=0.789642	GT:VR:RR:DP:GQ:PL	C0532_TS-699_dups
SL4.0ch03	59145220	.	TTATA	T	9	low_coverage	P=0.85895	GT:VR:RR:DP:GQ:PL	E0107_BGV007109_dups
SL4.0ch03	59145220	.	TTATATATA	T	10	PASS	P=0.905849	GT:VR:RR:DP:GQ:PL	C0048_TS-14_dups
SL4.0ch03	59145220	.	TTATATATA	T	13	PASS	P=0.944285	GT:VR:RR:DP:GQ:PL	C0537_TS-703_dups
SL4.0ch03	59145220	.	TTATATATA	T	10	low_coverage	P=0.909388	GT:VR:RR:DP:GQ:PL	C0159_TS-24_dups
SL4.0ch03	59145220	.	TTATATATA	T	2	low_coverage;low_qual	P=0.338112	GT:VR:RR:DP:GQ:PL	C0162_TS-244_dups
SL4.0ch03	59145220	.	TTATATA	T	4	low_coverage	P=0.626774	GT:VR:RR:DP:GQ:PL	E0112_BGV007152_dups
SL4.0ch03	59145220	.	TTATATA	T	10	PASS	P=0.891525	GT:VR:RR:DP:GQ:PL	E0116_BGV007181_dups
SL4.0ch03	59145220	.	TTATATA	T	1	low_VariantReads;low_coverage;low_qual	P=0.2513	GT:VR:RR:DP:GQ:PL	E0113_BGV007158_dups
SL4.0ch03	59145220	.	TTATATA	T	9	PASS	P=0.886785	GT:VR:RR:DP:GQ:PL	E0114_BGV007161_dups
SL4.0ch03	59145220	.	TTATATATATATATA	T	2	low_VariantReads;low_coverage;low_qual	P=0.345227	GT:VR:RR:DP:GQ:PL	C0548_TS-713_dups
SL4.0ch03	59145220	.	TTATATATA	T	13	low_coverage	P=0.951453	GT:VR:RR:DP:GQ:PL	C0208_TS-287_dups
SL4.0ch03	59145220	.	TTATATATA	T	2	low_VariantReads;low_coverage;low_qual	P=0.364842	GT:VR:RR:DP:GQ:PL	C0243_TS-319_dups
SL4.0ch03	59145220	.	TTATATATA	T	10	low_coverage	P=0.897518	GT:VR:RR:DP:GQ:PL	C0251_TS-34_dups
SL4.0ch03	59145220	.	TTATATATA	T	4	PASS	P=0.593451	GT:VR:RR:DP:GQ:PL	E0111_BGV007151_dups
SL4.0ch03	59145220	.	TTATATATA	T	2	low_VariantReads;low_coverage;low_qual	P=0.296059	GT:VR:RR:DP:GQ:PL	C0044_TS-138_dups
SL4.0ch03	59145220	.	TTATATATA	T	15	PASS	P=0.966729	GT:VR:RR:DP:GQ:PL	E0064_BGV006478_dups
SL4.0ch03	59145220	.	TTATATATA	T	14	PASS	P=0.957858	GT:VR:RR:DP:GQ:PL	BGV008095
SL4.0ch03	59145220	.	TTATATATA	T	11	PASS	P=0.915616	GT:VR:RR:DP:GQ:PL	BGV007992
SL4.0ch03	59145220	.	TTATATATA	T	3	low_qual	P=0.481177	GT:VR:RR:DP:GQ:PL	E0215_BGV015380_dups
SL4.0ch03	59145220	.	TTATATATA	T	6	low_coverage	P=0.739011	GT:VR:RR:DP:GQ:PL	C0244_TS-3_dups
SL4.0ch03	59145220	.	TTATATATA	T	2	low_coverage;low_qual	P=0.301964	GT:VR:RR:DP:GQ:PL	E0048_BGV006208_dups
SL4.0ch03	59145220	.	TTATA	T	1	low_VariantReads;low_coverage;low_qual	P=0.289437	GT:VR:RR:DP:GQ:PL	C0456_TS-630_dups
SL4.0ch03	59145220	.	TTATATATA	T	13	low_coverage	P=0.95394	GT:VR:RR:DP:GQ:PL	C0504_TS-673_dups
SL4.0ch03	59145220	.	TTATATATA	T	11	low_coverage	P=0.926616	GT:VR:RR:DP:GQ:PL	E0216_BGV015382_dups
SL4.0ch03	59145220	.	TTATATATA	T	11	PASS	P=0.92759	GT:VR:RR:DP:GQ:PL	E0205_BGV013945_dups
SL4.0ch03	59145220	.	TTATATATA	T	11	PASS	P=0.913942	GT:VR:RR:DP:GQ:PL	BGV007366
SL4.0ch03	59145220	.	TTATA	T	2	low_VariantReads;low_coverage;low_qual	P=0.334851	GT:VR:RR:DP:GQ:PL	C0303_TS-440_dups
SL4.0ch03	59145220	.	TTATATATA	T	13	PASS	P=0.946355	GT:VR:RR:DP:GQ:PL	BGV012613
SL4.0ch03	59145220	.	TTATA	T	12	PASS	P=0.932774	GT:VR:RR:DP:GQ:PL	C0472_TS-644_dups
SL4.0ch03	59145220	.	TTATATATA	T	11	PASS	P=0.922434	GT:VR:RR:DP:GQ:PL	E0196_BGV012625_dups
SL4.0ch03	59145220	.	TTATATATA	T	13	PASS	P=0.944285	GT:VR:RR:DP:GQ:PL	D0047_LA1584_dups
SL4.0ch03	59145220	.	TTATATATA	T	7	PASS	P=0.789642	GT:VR:RR:DP:GQ:PL	D0043_LYC2962_dups
SL4.0ch03	59145220	.	TTATA	T	7	low_coverage	P=0.785714	GT:VR:RR:DP:GQ:PL	C0024_TS-120_dups
SL4.0ch03	59145220	.	TTATATATA	T	12	PASS	P=0.940292	GT:VR:RR:DP:GQ:PL	E0195_BGV012615_dups
SL4.0ch03	59145370	.	GAACGTTAGTTAT	G	2	low_coverage;low_qual	P=0.323394	GT:VR:RR:DP:GQ:PL	C0556_TS-720_dups
SL4.0ch03	59145370	.	GAACGTTAGTTAT	G	1	low_coverage;low_qual	P=0.290335	GT:VR:RR:DP:GQ:PL	C0563_TS-726_dups
SL4.0ch03	59145370	.	GAACGTTAGTTAT	G	1	low_coverage;low_qual	P=0.290335	GT:VR:RR:DP:GQ:PL	D0070_LYC4_dups
SL4.0ch03	59145370	.	GAACGTTAGTTAT	G	2	low_coverage;low_qual	P=0.323394	GT:VR:RR:DP:GQ:PL	D0064_CGN157591_dups
SL4.0ch03	59145370	.	GAACGTTAGTTAT	G	13	low_coverage	P=0.94749	GT:VR:RR:DP:GQ:PL	D0002_LYC4_dups
SL4.0ch03	59145376	.	TAGTTA	T	2	low_coverage;low_qual	P=0.303076	GT:VR:RR:DP:GQ:PL	C0262_TS-403_dups
SL4.0ch03	59145466	.	TTCATGTA	T	16	PASS	P=0.977084	GT:VR:RR:DP:GQ:PL	D0001_LA2157_dups
SL4.0ch03	59145751	.	CTTTTTTTTTTT	C	3	PASS	P=0.504757	GT:VR:RR:DP:GQ:PL	D0056_LA0735_dups
SL4.0ch03	59145751	.	CTTTTTTTTTTTT	C	14	PASS	P=0.958303	GT:VR:RR:DP:GQ:PL	D0063_CGN15530_dups
SL4.0ch03	59145751	.	CTTTTTTTTTTT	C	14	low_coverage	P=0.955585	GT:VR:RR:DP:GQ:PL	D0051_LA2695_dups
SL4.0ch03	59145751	.	CTTTTTTTT	C	15	PASS	P=0.970356	GT:VR:RR:DP:GQ:PL	D0001_LA2157_dups
SL4.0ch03	59145751	.	CTTTTTTTTTT	C	11	PASS	P=0.926905	GT:VR:RR:DP:GQ:PL	D0058_LA2172_dups
SL4.0ch03	59145751	.	CTTTTTTTTTTT	C	7	PASS	P=0.812077	GT:VR:RR:DP:GQ:PL	D0050_LA2663_dups
SL4.0ch03	59145751	.	CTTTTTTTT	C	8	PASS	P=0.848274	GT:VR:RR:DP:GQ:PL	D0057_LA2157_dups
SL4.0ch03	59145751	.	CTTTTT	C	9	low_coverage	P=0.884671	GT:VR:RR:DP:GQ:PL	BGV006327
SL4.0ch03	59145751	.	CTTTTTTTTTTTT	C	4	PASS	P=0.606888	GT:VR:RR:DP:GQ:PL	C0550_TS-715_dups
SL4.0ch03	59145751	.	CTTTTTTTTTTT	C	7	PASS	P=0.812077	GT:VR:RR:DP:GQ:PL	C0540_TS-706_dups
SL4.0ch03	59145751	.	CTTTTTTTTTTTT	C	14	PASS	P=0.958303	GT:VR:RR:DP:GQ:PL	C0554_TS-719_dups
SL4.0ch03	59145751	.	CTTTTTTTTTTT	C	14	low_coverage	P=0.955585	GT:VR:RR:DP:GQ:PL	C0541_TS-707_dups
SL4.0ch03	59145751	.	CTTTTTTTT	C	8	PASS	P=0.848274	GT:VR:RR:DP:GQ:PL	C0583_TS-744_dups
SL4.0ch03	59145751	.	CTTTT	C	11	low_coverage	P=0.913331	GT:VR:RR:DP:GQ:PL	BGV007339
SL4.0ch03	59145751	.	CTTTTTTTTTT	C	10	PASS	P=0.90587	GT:VR:RR:DP:GQ:PL	C0549_TS-714_dups
SL4.0ch03	59145751	.	CTTTTTTTTTTT	C	3	PASS	P=0.504757	GT:VR:RR:DP:GQ:PL	C0547_TS-712_dups
SL4.0ch03	59145751	.	CTTTTTTTT	C	8	PASS	P=0.848274	GT:VR:RR:DP:GQ:PL	C0548_TS-713_dups
SL4.0ch03	59145760	.	TTTTTTTTTTTTATG	T	13	PASS	P=0.946219	GT:VR:RR:DP:GQ:PL	C0559_TS-722_dups
SL4.0ch03	59145760	.	TTTTTTTTTTTTATG	T	13	PASS	P=0.946219	GT:VR:RR:DP:GQ:PL	D0066_CGN157592_dups
SL4.0ch03	59145761	.	TTTTTTTTTTTATG	T	15	PASS	P=0.96582	GT:VR:RR:DP:GQ:PL	D0002_LYC4_dups
SL4.0ch03	59145761	.	TTTTTTTTTTTATG	T	15	PASS	P=0.971768	GT:VR:RR:DP:GQ:PL	D0067_LA1718_dups
SL4.0ch03	59145761	.	TTTTTTTTTTTATG	T	7	low_coverage	P=0.78695	GT:VR:RR:DP:GQ:PL	C0266_TS-407_dups
SL4.0ch03	59145761	.	TTTTTTTTTTTATG	T	2	low_VariantReads;low_coverage;low_qual	P=0.313178	GT:VR:RR:DP:GQ:PL	D0065_PI134418_dups
SL4.0ch03	59145761	.	TTTTTTTTTTTATG	T	6	low_coverage	P=0.754617	GT:VR:RR:DP:GQ:PL	D0064_CGN157591_dups
SL4.0ch03	59145761	.	TTTTTTTTTTTATG	T	6	low_coverage	P=0.754617	GT:VR:RR:DP:GQ:PL	C0556_TS-720_dups
SL4.0ch03	59145761	.	TTTTTTTTTTTATG	T	2	low_VariantReads;low_coverage;low_qual	P=0.313178	GT:VR:RR:DP:GQ:PL	C0557_TS-721_dups
SL4.0ch03	59145761	.	TTTTTTTTTTTATG	T	15	PASS	P=0.971768	GT:VR:RR:DP:GQ:PL	C0560_TS-723_dups
SL4.0ch03	59145762	.	TTTTTTTTTTATG	T	13	PASS	P=0.946696	GT:VR:RR:DP:GQ:PL	D0068_LA1777_dups
SL4.0ch03	59145762	.	TTTTTTTTTTATG	T	13	PASS	P=0.946696	GT:VR:RR:DP:GQ:PL	C0561_TS-724_dups
SL4.0ch03	59145762	.	TTTTTTTTTTA	T	11	PASS	P=0.91601	GT:VR:RR:DP:GQ:PL	C0291_TS-429_dups
SL4.0ch03	59145764	.	TTTTTTTTA	T	2	low_qual	P=0.384148	GT:VR:RR:DP:GQ:PL	BGV008095
SL4.0ch03	59145765	.	TTTTTTTA	T	2	low_VariantReads;low_coverage;low_qual	P=0.328204	GT:VR:RR:DP:GQ:PL	C0039_TS-133_dups
SL4.0ch03	59145765	.	TTTTTTTA	T	12	PASS	P=0.941388	GT:VR:RR:DP:GQ:PL	PAS014479
SL4.0ch03	59145765	.	TTTTTTTA	T	10	PASS	P=0.910016	GT:VR:RR:DP:GQ:PL	E0215_BGV015380_dups
SL4.0ch03	59145765	.	TTTTTTTA	T	14	PASS	P=0.95799	GT:VR:RR:DP:GQ:PL	BGV008095
SL4.0ch03	59145765	.	TTTTTTTA	T	2	low_VariantReads;low_coverage;low_qual	P=0.340815	GT:VR:RR:DP:GQ:PL	C0162_TS-244_dups
SL4.0ch03	59145765	.	TTTTTTTA	T	7	PASS	P=0.808189	GT:VR:RR:DP:GQ:PL	C0532_TS-699_dups
SL4.0ch03	59145765	.	TTTTTTTA	T	7	PASS	P=0.808189	GT:VR:RR:DP:GQ:PL	D0043_LYC2962_dups
SL4.0ch03	59145765	.	TTTTTTTA	T	2	low_VariantReads;low_coverage;low_qual	P=0.345623	GT:VR:RR:DP:GQ:PL	C0243_TS-319_dups
SL4.0ch03	59145766	.	TTTTTTA	T	5	PASS	P=0.718068	GT:VR:RR:DP:GQ:PL	D0023_PI129097_dups
SL4.0ch03	59145766	.	TTTTTTA	T	14	PASS	P=0.962378	GT:VR:RR:DP:GQ:PL	D0046_LYC2740_dups
SL4.0ch03	59145766	.	TTTTTTA	T	3	low_qual	P=0.483358	GT:VR:RR:DP:GQ:PL	BGV006347
SL4.0ch03	59145766	.	TTTTTTA	T	11	low_coverage	P=0.919929	GT:VR:RR:DP:GQ:PL	E0057_BGV006336_dups
SL4.0ch03	59145766	.	TTTTTTA	T	11	PASS	P=0.919069	GT:VR:RR:DP:GQ:PL	BGV006363
SL4.0ch03	59145766	.	TTTTTTA	T	10	PASS	P=0.906279	GT:VR:RR:DP:GQ:PL	E0064_BGV006478_dups
SL4.0ch03	59145766	.	TTTTTTA	T	4	PASS	P=0.594752	GT:VR:RR:DP:GQ:PL	C0510_TS-679_dups
SL4.0ch03	59145766	.	TTTTTTA	T	2	low_qual	P=0.405721	GT:VR:RR:DP:GQ:PL	BGV012613
SL4.0ch03	59145766	.	TTTTTTA	T	11	PASS	P=0.92565	GT:VR:RR:DP:GQ:PL	E0061_BGV006370_dups
SL4.0ch03	59145766	.	TTTTTTA	T	14	PASS	P=0.959873	GT:VR:RR:DP:GQ:PL	E0195_BGV012615_dups
SL4.0ch03	59145766	.	TTTTTTA	T	12	low_coverage	P=0.931565	GT:VR:RR:DP:GQ:PL	E0062_BGV006454_dups
SL4.0ch03	59145766	.	TTTTTTA	T	2	low_VariantReads;low_coverage;low_qual	P=0.345087	GT:VR:RR:DP:GQ:PL	C0144_TS-228_dups
SL4.0ch03	59145766	.	TTTTTTA	T	14	PASS	P=0.959202	GT:VR:RR:DP:GQ:PL	C0306_TS-450_dups
SL4.0ch03	59145766	.	TTTTTTA	T	5	low_coverage	P=0.702711	GT:VR:RR:DP:GQ:PL	C0177_TS-258_dups
SL4.0ch03	59145766	.	TTTTTTA	T	14	PASS	P=0.962378	GT:VR:RR:DP:GQ:PL	C0536_TS-702_dups
SL4.0ch03	59145767	.	TTTTTA	T	9	PASS	P=0.868973	GT:VR:RR:DP:GQ:PL	E0196_BGV012625_dups
SL4.0ch03	59145767	.	TTTTTA	T	5	low_coverage	P=0.664235	GT:VR:RR:DP:GQ:PL	C0298_TS-435_dups
SL4.0ch03	59145767	.	TTTTTA	T	13	low_coverage	P=0.953359	GT:VR:RR:DP:GQ:PL	C0269_TS-410_dups
SL4.0ch03	59145767	.	TTTTTA	T	9	PASS	P=0.863138	GT:VR:RR:DP:GQ:PL	BGV006347
SL4.0ch03	59145767	.	TTTTTA	T	14	PASS	P=0.957911	GT:VR:RR:DP:GQ:PL	BGV012613
SL4.0ch03	59145767	.	TTTTTA	T	1	low_qual	P=0.273353	GT:VR:RR:DP:GQ:PL	C0527_TS-694_dups
SL4.0ch03	59145767	.	TTTTTA	T	2	low_qual	P=0.348861	GT:VR:RR:DP:GQ:PL	PI378994
SL4.0ch03	59145767	.	TTTTTA	T	1	low_qual	P=0.273353	GT:VR:RR:DP:GQ:PL	D0038_LA1324_dups
SL4.0ch03	59146096	.	TAAATTGTTTCAGTAGTCTATAATGAA	T	4	PASS	P=0.607775	GT:VR:RR:DP:GQ:PL	C0549_TS-714_dups
SL4.0ch03	59146096	.	TAAATTGTTTCAGTAGTCTATAATGAA	T	4	PASS	P=0.607775	GT:VR:RR:DP:GQ:PL	D0058_LA2172_dups
SL4.0ch03	59146289	.	AAGACCACT	A	11	PASS	P=0.91957	GT:VR:RR:DP:GQ:PL	D0051_LA2695_dups
SL4.0ch03	59146289	.	AAGACCACT	A	12	PASS	P=0.939102	GT:VR:RR:DP:GQ:PL	D0055_LA2133_dups
SL4.0ch03	59146289	.	AAGACCACT	A	13	PASS	P=0.94859	GT:VR:RR:DP:GQ:PL	C0547_TS-712_dups
SL4.0ch03	59146289	.	AAGACCACT	A	13	PASS	P=0.94859	GT:VR:RR:DP:GQ:PL	D0056_LA0735_dups
SL4.0ch03	59146289	.	AAGACCACT	A	12	PASS	P=0.939102	GT:VR:RR:DP:GQ:PL	C0545_TS-711_dups
SL4.0ch03	59146289	.	AAGACCACT	A	13	PASS	P=0.954491	GT:VR:RR:DP:GQ:PL	C0540_TS-706_dups
SL4.0ch03	59146289	.	AAGACCACT	A	11	PASS	P=0.91957	GT:VR:RR:DP:GQ:PL	C0541_TS-707_dups
SL4.0ch03	59146289	.	AAGACCACT	A	13	PASS	P=0.954491	GT:VR:RR:DP:GQ:PL	D0050_LA2663_dups
SL4.0ch03	59146302	.	CAATATCTCCCT	C	13	PASS	P=0.945481	GT:VR:RR:DP:GQ:PL	C0550_TS-715_dups
SL4.0ch03	59146331	.	CACATTCTA	C	16	PASS	P=0.974873	GT:VR:RR:DP:GQ:PL	C0549_TS-714_dups
SL4.0ch03	59146331	.	CACATTCTA	C	16	PASS	P=0.974873	GT:VR:RR:DP:GQ:PL	D0058_LA2172_dups
SL4.0ch03	59146331	.	CACATT	C	14	PASS	P=0.963005	GT:VR:RR:DP:GQ:PL	D0068_LA1777_dups
SL4.0ch03	59146331	.	CACATT	C	14	PASS	P=0.963005	GT:VR:RR:DP:GQ:PL	C0561_TS-724_dups
SL4.0ch03	59146332	.	ACATTCT	A	17	PASS	P=0.977889	GT:VR:RR:DP:GQ:PL	D0069_LA0407_dups
SL4.0ch03	59146332	.	ACATTCT	A	14	PASS	P=0.962139	GT:VR:RR:DP:GQ:PL	D0070_LYC4_dups
SL4.0ch03	59146332	.	ACATTCT	A	15	PASS	P=0.970454	GT:VR:RR:DP:GQ:PL	D0064_CGN157591_dups
SL4.0ch03	59146332	.	ACATTCT	A	16	PASS	P=0.973514	GT:VR:RR:DP:GQ:PL	D0067_LA1718_dups
SL4.0ch03	59146332	.	ACATTCT	A	11	PASS	P=0.928137	GT:VR:RR:DP:GQ:PL	D0002_LYC4_dups
SL4.0ch03	59146332	.	ACATTCT	A	14	PASS	P=0.962139	GT:VR:RR:DP:GQ:PL	C0563_TS-726_dups
SL4.0ch03	59146332	.	ACATTCT	A	17	PASS	P=0.979079	GT:VR:RR:DP:GQ:PL	D0065_PI134418_dups
SL4.0ch03	59146332	.	ACATTCT	A	12	low_coverage	P=0.936898	GT:VR:RR:DP:GQ:PL	C0266_TS-407_dups
SL4.0ch03	59146332	.	ACATTCT	A	15	PASS	P=0.970454	GT:VR:RR:DP:GQ:PL	C0556_TS-720_dups
SL4.0ch03	59146332	.	ACATTCT	A	15	PASS	P=0.971394	GT:VR:RR:DP:GQ:PL	D0066_CGN157592_dups
SL4.0ch03	59146332	.	ACATTCT	A	16	PASS	P=0.973514	GT:VR:RR:DP:GQ:PL	C0560_TS-723_dups
SL4.0ch03	59146332	.	ACATTCT	A	17	PASS	P=0.979079	GT:VR:RR:DP:GQ:PL	C0557_TS-721_dups
SL4.0ch03	59146332	.	ACATTCT	A	15	PASS	P=0.971394	GT:VR:RR:DP:GQ:PL	C0559_TS-722_dups
SL4.0ch03	59146332	.	ACATTCT	A	13	PASS	P=0.946694	GT:VR:RR:DP:GQ:PL	C0584_TS-745_dups
SL4.0ch03	59146333	.	CATTCTA	C	12	PASS	P=0.934608	GT:VR:RR:DP:GQ:PL	C0541_TS-707_dups
SL4.0ch03	59146333	.	CATTCTA	C	2	low_coverage;low_qual	P=0.33498	GT:VR:RR:DP:GQ:PL	C0264_TS-405_dups
SL4.0ch03	59146333	.	CATTCTA	C	6	PASS	P=0.748711	GT:VR:RR:DP:GQ:PL	C0552_TS-717_dups
SL4.0ch03	59146333	.	CATTCTA	C	8	PASS	P=0.838108	GT:VR:RR:DP:GQ:PL	D0060_LA1983_dups
SL4.0ch03	59146333	.	CATTCTAA	C	16	PASS	P=0.977499	GT:VR:RR:DP:GQ:PL	C0566_TS-729_dups
SL4.0ch03	59146333	.	CATTCTA	C	14	PASS	P=0.961807	GT:VR:RR:DP:GQ:PL	D0003_LA716_dups
SL4.0ch03	59146333	.	CATTCTA	C	13	PASS	P=0.954914	GT:VR:RR:DP:GQ:PL	C0545_TS-711_dups
SL4.0ch03	59146333	.	CATTCTA	C	4	PASS	P=0.609489	GT:VR:RR:DP:GQ:PL	D0061_LA1365_dups
SL4.0ch03	59146333	.	CATTCTA	C	13	PASS	P=0.94727	GT:VR:RR:DP:GQ:PL	C0547_TS-712_dups
SL4.0ch03	59146333	.	CATTCTA	C	15	PASS	P=0.965322	GT:VR:RR:DP:GQ:PL	D0050_LA2663_dups
SL4.0ch03	59146333	.	CATTCTA	C	8	PASS	P=0.838108	GT:VR:RR:DP:GQ:PL	C0551_TS-716_dups
SL4.0ch03	59146333	.	CATTCTA	C	7	PASS	P=0.820143	GT:VR:RR:DP:GQ:PL	D0062_CGN15532_dups
SL4.0ch03	59146333	.	CATTCTA	C	14	PASS	P=0.962036	GT:VR:RR:DP:GQ:PL	C0583_TS-744_dups
SL4.0ch03	59146333	.	CATTCTA	C	10	PASS	P=0.889481	GT:VR:RR:DP:GQ:PL	C0550_TS-715_dups
SL4.0ch03	59146333	.	CATTCTA	C	3	low_qual	P=0.490108	GT:VR:RR:DP:GQ:PL	D0063_CGN15530_dups
SL4.0ch03	59146333	.	CATTCTA	C	14	PASS	P=0.962036	GT:VR:RR:DP:GQ:PL	C0548_TS-713_dups
SL4.0ch03	59146333	.	CATTCTA	C	2	low_qual	P=0.427546	GT:VR:RR:DP:GQ:PL	D0026_LA0118_dups
SL4.0ch03	59146333	.	CATTCTA	C	12	PASS	P=0.936077	GT:VR:RR:DP:GQ:PL	C0585_TS-746_dups
SL4.0ch03	59146333	.	CATTCTA	C	15	PASS	P=0.965322	GT:VR:RR:DP:GQ:PL	C0540_TS-706_dups
SL4.0ch03	59146333	.	CATTCTA	C	9	PASS	P=0.878066	GT:VR:RR:DP:GQ:PL	D0071_LA1272_dups
SL4.0ch03	59146333	.	CATTCTA	C	14	PASS	P=0.962036	GT:VR:RR:DP:GQ:PL	D0057_LA2157_dups
SL4.0ch03	59146333	.	CATTCTA	C	6	low_coverage	P=0.743749	GT:VR:RR:DP:GQ:PL	C0265_TS-406_dups
SL4.0ch03	59146333	.	CATTCTA	C	12	PASS	P=0.934608	GT:VR:RR:DP:GQ:PL	D0051_LA2695_dups
SL4.0ch03	59146333	.	CATTCTA	C	13	PASS	P=0.952747	GT:VR:RR:DP:GQ:PL	D0055_LA2133_dups
SL4.0ch03	59146333	.	CATTCTA	C	9	PASS	P=0.878066	GT:VR:RR:DP:GQ:PL	C0564_TS-727_dups
SL4.0ch03	59146333	.	CATTCTA	C	2	low_coverage;low_qual	P=0.292917	GT:VR:RR:DP:GQ:PL	C0263_TS-404_dups
SL4.0ch03	59146333	.	CATTCTA	C	3	low_qual	P=0.490108	GT:VR:RR:DP:GQ:PL	C0554_TS-719_dups
SL4.0ch03	59146333	.	CATTCTA	C	2	low_qual	P=0.427546	GT:VR:RR:DP:GQ:PL	C0514_TS-682_dups
SL4.0ch03	59146333	.	CATTCTA	C	12	PASS	P=0.936077	GT:VR:RR:DP:GQ:PL	C0565_TS-728_dups
SL4.0ch03	59146333	.	CATTCTA	C	13	PASS	P=0.94727	GT:VR:RR:DP:GQ:PL	D0056_LA0735_dups
SL4.0ch03	59146333	.	CATTCTAA	C	16	PASS	P=0.977499	GT:VR:RR:DP:GQ:PL	D0073_LA1364_dups
SL4.0ch03	59146333	.	CATTCTA	C	12	low_coverage	P=0.938819	GT:VR:RR:DP:GQ:PL	C0262_TS-403_dups
SL4.0ch03	59146333	.	CATTCTA	C	12	PASS	P=0.936077	GT:VR:RR:DP:GQ:PL	D0072_LA0716_dups
SL4.0ch03	59146333	.	CATTCTA	C	12	PASS	P=0.943572	GT:VR:RR:DP:GQ:PL	D0001_LA2157_dups
SL4.0ch03	59146333	.	CATTCTA	C	7	PASS	P=0.820143	GT:VR:RR:DP:GQ:PL	C0553_TS-718_dups
SL4.0ch03	59146372	.	AAGAT	A	14	low_coverage	P=0.956259	GT:VR:RR:DP:GQ:PL	C0264_TS-405_dups
SL4.0ch03	59146372	.	AAGAT	A	18	PASS	P=0.982218	GT:VR:RR:DP:GQ:PL	D0073_LA1364_dups
SL4.0ch03	59146372	.	AAGAT	A	18	PASS	P=0.982218	GT:VR:RR:DP:GQ:PL	C0566_TS-729_dups
SL4.0ch03	59146376	.	TAAAG	T	11	low_coverage	P=0.916173	GT:VR:RR:DP:GQ:PL	C0262_TS-403_dups
SL4.0ch03	59146383	.	ATTTT	A	17	PASS	P=0.980334	GT:VR:RR:DP:GQ:PL	C0547_TS-712_dups
SL4.0ch03	59146383	.	ATTTT	A	17	PASS	P=0.980334	GT:VR:RR:DP:GQ:PL	D0056_LA0735_dups
SL4.0ch03	59146387	.	TTTTA	T	16	PASS	P=0.973999	GT:VR:RR:DP:GQ:PL	C0540_TS-706_dups
SL4.0ch03	59146387	.	TTTTA	T	16	PASS	P=0.973999	GT:VR:RR:DP:GQ:PL	D0050_LA2663_dups
SL4.0ch03	59146387	.	TTTTA	T	17	PASS	P=0.98053	GT:VR:RR:DP:GQ:PL	D0051_LA2695_dups
SL4.0ch03	59146387	.	TTTTA	T	17	PASS	P=0.98053	GT:VR:RR:DP:GQ:PL	C0541_TS-707_dups
SL4.0ch03	59146800	.	ATATTTTTTTACG	A	12	PASS	P=0.942228	GT:VR:RR:DP:GQ:PL	C0584_TS-745_dups
SL4.0ch03	59146800	.	ATATTTTTTTACG	A	12	PASS	P=0.936147	GT:VR:RR:DP:GQ:PL	C0556_TS-720_dups
SL4.0ch03	59146800	.	ATATTTTTTTACG	A	12	PASS	P=0.936147	GT:VR:RR:DP:GQ:PL	D0064_CGN157591_dups
SL4.0ch03	59146800	.	ATATTTTTTTACG	A	12	PASS	P=0.933371	GT:VR:RR:DP:GQ:PL	D0002_LYC4_dups
SL4.0ch03	59146800	.	ATATTTTTTTACG	A	14	PASS	P=0.956491	GT:VR:RR:DP:GQ:PL	D0070_LYC4_dups
SL4.0ch03	59146800	.	ATATTTTTTTACG	A	14	PASS	P=0.956491	GT:VR:RR:DP:GQ:PL	C0563_TS-726_dups
SL4.0ch03	59146885	.	AAATG	A	17	PASS	P=0.977629	GT:VR:RR:DP:GQ:PL	C0560_TS-723_dups
SL4.0ch03	59146885	.	AAATG	A	18	PASS	P=0.982755	GT:VR:RR:DP:GQ:PL	C0561_TS-724_dups
SL4.0ch03	59146885	.	AAATG	A	18	PASS	P=0.982373	GT:VR:RR:DP:GQ:PL	C0557_TS-721_dups
SL4.0ch03	59146885	.	AAATG	A	17	PASS	P=0.977629	GT:VR:RR:DP:GQ:PL	D0067_LA1718_dups
SL4.0ch03	59146885	.	AAATG	A	18	PASS	P=0.982755	GT:VR:RR:DP:GQ:PL	D0068_LA1777_dups
SL4.0ch03	59146885	.	AAATG	A	18	PASS	P=0.982373	GT:VR:RR:DP:GQ:PL	D0065_PI134418_dups
SL4.0ch03	59147002	.	TTAGAAAA	T	10	PASS	P=0.90011	GT:VR:RR:DP:GQ:PL	C0547_TS-712_dups
SL4.0ch03	59147002	.	TTAGAAAA	T	15	PASS	P=0.969319	GT:VR:RR:DP:GQ:PL	C0540_TS-706_dups
SL4.0ch03	59147002	.	TTAGAAAA	T	11	PASS	P=0.913174	GT:VR:RR:DP:GQ:PL	C0548_TS-713_dups
SL4.0ch03	59147002	.	TTAGAAAA	T	11	PASS	P=0.918638	GT:VR:RR:DP:GQ:PL	C0545_TS-711_dups
SL4.0ch03	59147002	.	TTAGAAAA	T	12	PASS	P=0.942121	GT:VR:RR:DP:GQ:PL	D0001_LA2157_dups
SL4.0ch03	59147002	.	TTAGAAAA	T	8	PASS	P=0.834086	GT:VR:RR:DP:GQ:PL	C0541_TS-707_dups
SL4.0ch03	59147002	.	TTAGAAAA	T	9	PASS	P=0.88514	GT:VR:RR:DP:GQ:PL	C0583_TS-744_dups
SL4.0ch03	59147002	.	TTAGAAAA	T	11	PASS	P=0.918638	GT:VR:RR:DP:GQ:PL	D0055_LA2133_dups
SL4.0ch03	59147002	.	TTAGAAAA	T	12	PASS	P=0.933843	GT:VR:RR:DP:GQ:PL	D0058_LA2172_dups
SL4.0ch03	59147002	.	TTAGAAAA	T	11	PASS	P=0.913174	GT:VR:RR:DP:GQ:PL	D0057_LA2157_dups
SL4.0ch03	59147002	.	TTAGAAAA	T	8	PASS	P=0.834086	GT:VR:RR:DP:GQ:PL	D0051_LA2695_dups
SL4.0ch03	59147002	.	TTAGAAAA	T	12	PASS	P=0.933843	GT:VR:RR:DP:GQ:PL	C0549_TS-714_dups
SL4.0ch03	59147002	.	TTAGAAAA	T	15	PASS	P=0.969319	GT:VR:RR:DP:GQ:PL	D0050_LA2663_dups
SL4.0ch03	59147002	.	TTAGAAAA	T	10	PASS	P=0.90011	GT:VR:RR:DP:GQ:PL	D0056_LA0735_dups
SL4.0ch03	59147007	.	AAATATTCGT	A	2	low_coverage;low_qual	P=0.335067	GT:VR:RR:DP:GQ:PL	C0267_TS-408_dups
SL4.0ch03	59147007	.	AAATATTCGT	A	11	PASS	P=0.919506	GT:VR:RR:DP:GQ:PL	C0554_TS-719_dups
SL4.0ch03	59147007	.	AAATATTCGT	A	16	PASS	P=0.977434	GT:VR:RR:DP:GQ:PL	C0514_TS-682_dups
SL4.0ch03	59147007	.	AAATATTCGT	A	16	PASS	P=0.977434	GT:VR:RR:DP:GQ:PL	D0026_LA0118_dups
SL4.0ch03	59147007	.	AAATATTCGT	A	12	PASS	P=0.943676	GT:VR:RR:DP:GQ:PL	C0552_TS-717_dups
SL4.0ch03	59147007	.	AAATATTCGT	A	12	PASS	P=0.943676	GT:VR:RR:DP:GQ:PL	D0061_LA1365_dups
SL4.0ch03	59147007	.	AAATATTCGT	A	14	PASS	P=0.957761	GT:VR:RR:DP:GQ:PL	D0071_LA1272_dups
SL4.0ch03	59147007	.	AAATATTCGT	A	13	PASS	P=0.948476	GT:VR:RR:DP:GQ:PL	C0553_TS-718_dups
SL4.0ch03	59147007	.	AAATATTCGT	A	12	PASS	P=0.93579	GT:VR:RR:DP:GQ:PL	D0073_LA1364_dups
SL4.0ch03	59147007	.	AAATATTCGT	A	13	PASS	P=0.951833	GT:VR:RR:DP:GQ:PL	C0539_TS-705_dups
SL4.0ch03	59147007	.	AAATATTCGT	A	13	PASS	P=0.948476	GT:VR:RR:DP:GQ:PL	D0062_CGN15532_dups
SL4.0ch03	59147007	.	AAATATTCGT	A	12	PASS	P=0.930252	GT:VR:RR:DP:GQ:PL	C0264_TS-405_dups
SL4.0ch03	59147007	.	AAATATTCGT	A	1	low_VariantReads;low_coverage;low_qual	P=0.260822	GT:VR:RR:DP:GQ:PL	C0263_TS-404_dups
SL4.0ch03	59147007	.	AAATATTCGT	A	12	PASS	P=0.929736	GT:VR:RR:DP:GQ:PL	C0550_TS-715_dups
SL4.0ch03	59147007	.	AAATATTCGT	A	15	PASS	P=0.967848	GT:VR:RR:DP:GQ:PL	C0261_TS-402_dups
SL4.0ch03	59147007	.	AAATATTCGT	A	11	PASS	P=0.919506	GT:VR:RR:DP:GQ:PL	D0063_CGN15530_dups
SL4.0ch03	59147007	.	AAATATTCGT	A	14	PASS	P=0.957761	GT:VR:RR:DP:GQ:PL	C0564_TS-727_dups
SL4.0ch03	59147007	.	AAATATTCGT	A	12	PASS	P=0.93579	GT:VR:RR:DP:GQ:PL	C0566_TS-729_dups
SL4.0ch03	59147007	.	AAATATTCGT	A	13	PASS	P=0.951833	GT:VR:RR:DP:GQ:PL	D0049_LA1278_dups
SL4.0ch03	59147011	.	ATTCGTAAT	A	17	PASS	P=0.980296	GT:VR:RR:DP:GQ:PL	D0061_LA1365_dups
SL4.0ch03	59147011	.	ATTCGTAAT	A	17	PASS	P=0.980296	GT:VR:RR:DP:GQ:PL	C0552_TS-717_dups
SL4.0ch03	59147016	.	TAATA	T	12	PASS	P=0.938902	GT:VR:RR:DP:GQ:PL	D0003_LA716_dups
SL4.0ch03	59147016	.	TAATA	T	14	PASS	P=0.959062	GT:VR:RR:DP:GQ:PL	D0072_LA0716_dups
SL4.0ch03	59147016	.	TAATA	T	14	PASS	P=0.959062	GT:VR:RR:DP:GQ:PL	C0565_TS-728_dups
SL4.0ch03	59147016	.	TAATA	T	14	PASS	P=0.959062	GT:VR:RR:DP:GQ:PL	C0585_TS-746_dups
SL4.0ch03	59147028	.	AAAAAGAGG	A	14	PASS	P=0.960734	GT:VR:RR:DP:GQ:PL	C0561_TS-724_dups
SL4.0ch03	59147028	.	AAAAAGAG	A	10	PASS	P=0.900687	GT:VR:RR:DP:GQ:PL	C0557_TS-721_dups
SL4.0ch03	59147028	.	AAAAAGAG	A	7	PASS	P=0.817033	GT:VR:RR:DP:GQ:PL	C0560_TS-723_dups
SL4.0ch03	59147028	.	AAAAAG	A	15	PASS	P=0.965423	GT:VR:RR:DP:GQ:PL	C0253_TS-361_dups
SL4.0ch03	59147028	.	AAAAAGAG	A	10	PASS	P=0.900687	GT:VR:RR:DP:GQ:PL	D0065_PI134418_dups
SL4.0ch03	59147028	.	AAAAAGAG	A	7	PASS	P=0.817033	GT:VR:RR:DP:GQ:PL	D0067_LA1718_dups
SL4.0ch03	59147028	.	AAAAAGAGG	A	14	PASS	P=0.960734	GT:VR:RR:DP:GQ:PL	D0068_LA1777_dups
SL4.0ch03	59147029	.	AAAAGAG	A	16	PASS	P=0.976538	GT:VR:RR:DP:GQ:PL	C0557_TS-721_dups
SL4.0ch03	59147029	.	AAAAGAG	A	15	PASS	P=0.969101	GT:VR:RR:DP:GQ:PL	C0559_TS-722_dups
SL4.0ch03	59147029	.	AAAAGAG	A	13	PASS	P=0.952515	GT:VR:RR:DP:GQ:PL	D0067_LA1718_dups
SL4.0ch03	59147029	.	AAAAGAG	A	13	PASS	P=0.952515	GT:VR:RR:DP:GQ:PL	C0560_TS-723_dups
SL4.0ch03	59147029	.	AAAAGAG	A	16	PASS	P=0.976538	GT:VR:RR:DP:GQ:PL	D0065_PI134418_dups
SL4.0ch03	59147029	.	AAAAGAG	A	15	PASS	P=0.969101	GT:VR:RR:DP:GQ:PL	D0066_CGN157592_dups
SL4.0ch03	59147030	.	AAAGAG	A	14	PASS	P=0.956783	GT:VR:RR:DP:GQ:PL	C0556_TS-720_dups
SL4.0ch03	59147030	.	AAAGAG	A	14	PASS	P=0.96195	GT:VR:RR:DP:GQ:PL	D0069_LA0407_dups
SL4.0ch03	59147030	.	AAAGAG	A	14	PASS	P=0.963517	GT:VR:RR:DP:GQ:PL	C0563_TS-726_dups
SL4.0ch03	59147030	.	AAAGAG	A	15	PASS	P=0.968444	GT:VR:RR:DP:GQ:PL	D0002_LYC4_dups
SL4.0ch03	59147030	.	AAAGAG	A	13	PASS	P=0.944564	GT:VR:RR:DP:GQ:PL	C0584_TS-745_dups
SL4.0ch03	59147030	.	AAAGAG	A	14	PASS	P=0.956783	GT:VR:RR:DP:GQ:PL	D0064_CGN157591_dups
SL4.0ch03	59147030	.	AAAGAG	A	14	PASS	P=0.963517	GT:VR:RR:DP:GQ:PL	D0070_LYC4_dups
SL4.0ch03	59147031	.	AAGAGG	A	8	low_coverage	P=0.833876	GT:VR:RR:DP:GQ:PL	C0266_TS-407_dups
SL4.0ch03	59147157	.	AATAATGCTAC	A	12	PASS	P=0.92926	GT:VR:RR:DP:GQ:PL	D0058_LA2172_dups
SL4.0ch03	59147157	.	AATAATGCTAC	A	12	PASS	P=0.92926	GT:VR:RR:DP:GQ:PL	C0549_TS-714_dups
SL4.0ch03	59147186	.	CAAAGGT	C	14	PASS	P=0.958867	GT:VR:RR:DP:GQ:PL	C0551_TS-716_dups
SL4.0ch03	59147186	.	CAAAGGT	C	14	PASS	P=0.958867	GT:VR:RR:DP:GQ:PL	D0060_LA1983_dups
SL4.0ch03	59147308	.	GATTT	G	13	PASS	P=0.95149	GT:VR:RR:DP:GQ:PL	C0559_TS-722_dups
SL4.0ch03	59147308	.	GATTT	G	12	PASS	P=0.94098	GT:VR:RR:DP:GQ:PL	C0563_TS-726_dups
SL4.0ch03	59147308	.	GATTT	G	13	PASS	P=0.95149	GT:VR:RR:DP:GQ:PL	D0066_CGN157592_dups
SL4.0ch03	59147308	.	GATTT	G	19	PASS	P=0.986883	GT:VR:RR:DP:GQ:PL	C0550_TS-715_dups
SL4.0ch03	59147308	.	GATTT	G	9	PASS	P=0.881986	GT:VR:RR:DP:GQ:PL	C0263_TS-404_dups
SL4.0ch03	59147308	.	GATTT	G	17	PASS	P=0.97849	GT:VR:RR:DP:GQ:PL	D0072_LA0716_dups
SL4.0ch03	59147308	.	GATTT	G	14	PASS	P=0.963517	GT:VR:RR:DP:GQ:PL	C0556_TS-720_dups
SL4.0ch03	59147308	.	GATTT	G	13	low_coverage	P=0.952936	GT:VR:RR:DP:GQ:PL	C0253_TS-361_dups
SL4.0ch03	59147308	.	GATTT	G	17	PASS	P=0.97849	GT:VR:RR:DP:GQ:PL	C0565_TS-728_dups
SL4.0ch03	59147308	.	GATTT	G	17	PASS	P=0.97849	GT:VR:RR:DP:GQ:PL	C0585_TS-746_dups
SL4.0ch03	59147308	.	GATTT	G	14	PASS	P=0.963517	GT:VR:RR:DP:GQ:PL	D0064_CGN157591_dups
SL4.0ch03	59147308	.	GATTT	G	14	PASS	P=0.95565	GT:VR:RR:DP:GQ:PL	D0049_LA1278_dups
SL4.0ch03	59147308	.	GATTT	G	12	PASS	P=0.931403	GT:VR:RR:DP:GQ:PL	C0584_TS-745_dups
SL4.0ch03	59147308	.	GATTT	G	5	low_coverage	P=0.708425	GT:VR:RR:DP:GQ:PL	C0265_TS-406_dups
SL4.0ch03	59147308	.	GATTT	G	17	PASS	P=0.980551	GT:VR:RR:DP:GQ:PL	D0003_LA716_dups
SL4.0ch03	59147308	.	GATTT	G	12	PASS	P=0.941177	GT:VR:RR:DP:GQ:PL	D0068_LA1777_dups
SL4.0ch03	59147308	.	GATTT	G	15	PASS	P=0.96798	GT:VR:RR:DP:GQ:PL	D0002_LYC4_dups
SL4.0ch03	59147308	.	GATTT	G	14	PASS	P=0.95565	GT:VR:RR:DP:GQ:PL	C0539_TS-705_dups
SL4.0ch03	59147308	.	GATTT	G	12	PASS	P=0.94098	GT:VR:RR:DP:GQ:PL	D0070_LYC4_dups
SL4.0ch03	59147308	.	GATTT	G	12	PASS	P=0.941177	GT:VR:RR:DP:GQ:PL	C0561_TS-724_dups
SL4.0ch03	59147308	.	GATTT	G	15	PASS	P=0.966237	GT:VR:RR:DP:GQ:PL	D0069_LA0407_dups
SL4.0ch03	59147401	.	AAAGAAGACAATG	A	14	PASS	P=0.961397	GT:VR:RR:DP:GQ:PL	C0540_TS-706_dups
SL4.0ch03	59147401	.	AAAGAAGACAATG	A	15	PASS	P=0.968999	GT:VR:RR:DP:GQ:PL	D0001_LA2157_dups
SL4.0ch03	59147401	.	AAAGAAGACAATG	A	15	PASS	P=0.967272	GT:VR:RR:DP:GQ:PL	C0547_TS-712_dups
SL4.0ch03	59147401	.	AAAGAAGACAATG	A	12	PASS	P=0.942687	GT:VR:RR:DP:GQ:PL	D0057_LA2157_dups
SL4.0ch03	59147401	.	AAAGAAGACAATG	A	14	PASS	P=0.961397	GT:VR:RR:DP:GQ:PL	D0050_LA2663_dups
SL4.0ch03	59147401	.	AAAGAAGACAATG	A	12	PASS	P=0.942687	GT:VR:RR:DP:GQ:PL	C0548_TS-713_dups
SL4.0ch03	59147401	.	AAAGAAGACAATG	A	16	PASS	P=0.974236	GT:VR:RR:DP:GQ:PL	D0055_LA2133_dups
SL4.0ch03	59147401	.	AAAGAAGACAATG	A	12	PASS	P=0.936447	GT:VR:RR:DP:GQ:PL	C0583_TS-744_dups
SL4.0ch03	59147401	.	AAAGAAGACAATG	A	16	PASS	P=0.974236	GT:VR:RR:DP:GQ:PL	C0545_TS-711_dups
SL4.0ch03	59147401	.	AAAGAAGACAATG	A	14	PASS	P=0.961538	GT:VR:RR:DP:GQ:PL	D0058_LA2172_dups
SL4.0ch03	59147401	.	AAAGAAGACAATG	A	14	PASS	P=0.959073	GT:VR:RR:DP:GQ:PL	C0541_TS-707_dups
SL4.0ch03	59147401	.	AAAGAAGACAATG	A	15	PASS	P=0.967272	GT:VR:RR:DP:GQ:PL	D0056_LA0735_dups
SL4.0ch03	59147401	.	AAAGAAGACAATG	A	14	PASS	P=0.961538	GT:VR:RR:DP:GQ:PL	C0549_TS-714_dups
SL4.0ch03	59147401	.	AAAGAAGACAATG	A	14	PASS	P=0.959073	GT:VR:RR:DP:GQ:PL	D0051_LA2695_dups
SL4.0ch03	59147464	.	TAAAATAAAATCTAGCTGAAA	T	11	PASS	P=0.923885	GT:VR:RR:DP:GQ:PL	D0068_LA1777_dups
SL4.0ch03	59147464	.	TAAAATAAAATCTAGCTGAAA	T	11	PASS	P=0.923885	GT:VR:RR:DP:GQ:PL	C0561_TS-724_dups
SL4.0ch03	59147470	.	AAAATC	A	11	PASS	P=0.913994	GT:VR:RR:DP:GQ:PL	BGV007198
SL4.0ch03	59147480	.	TGAAA	T	13	PASS	P=0.94632	GT:VR:RR:DP:GQ:PL	C0550_TS-715_dups
SL4.0ch03	59147480	.	TGAAA	T	12	PASS	P=0.931213	GT:VR:RR:DP:GQ:PL	D0063_CGN15530_dups
SL4.0ch03	59147480	.	TGAAA	T	12	PASS	P=0.931213	GT:VR:RR:DP:GQ:PL	C0554_TS-719_dups
SL4.0ch03	59147480	.	TGAAA	T	2	low_coverage;low_qual	P=0.310066	GT:VR:RR:DP:GQ:PL	C0262_TS-403_dups
SL4.0ch03	59147530	.	TGAACAAATGTATAC	T	15	PASS	P=0.970701	GT:VR:RR:DP:GQ:PL	D0049_LA1278_dups
SL4.0ch03	59147530	.	TGAACAAATGTATAC	T	15	PASS	P=0.966715	GT:VR:RR:DP:GQ:PL	D0060_LA1983_dups
SL4.0ch03	59147530	.	TGAACAAATGTATAC	T	7	low_coverage	P=0.776182	GT:VR:RR:DP:GQ:PL	C0263_TS-404_dups
SL4.0ch03	59147530	.	TGAACAAATGTATAC	T	15	PASS	P=0.970701	GT:VR:RR:DP:GQ:PL	C0539_TS-705_dups
SL4.0ch03	59147530	.	TGAACAAATGTATAC	T	15	PASS	P=0.966715	GT:VR:RR:DP:GQ:PL	C0551_TS-716_dups
SL4.0ch03	59147533	.	ACAAATGTATACTTTTT	A	16	PASS	P=0.974321	GT:VR:RR:DP:GQ:PL	C0541_TS-707_dups
SL4.0ch03	59147533	.	ACAAATGTATACTTTTT	A	15	PASS	P=0.971111	GT:VR:RR:DP:GQ:PL	D0058_LA2172_dups
SL4.0ch03	59147533	.	ACAAATGTATACTTTTT	A	15	PASS	P=0.971111	GT:VR:RR:DP:GQ:PL	C0549_TS-714_dups
SL4.0ch03	59147533	.	ACAAATGTATACTTTTT	A	16	PASS	P=0.974321	GT:VR:RR:DP:GQ:PL	D0051_LA2695_dups
SL4.0ch03	59147533	.	ACAAATGTATACTTTTT	A	16	PASS	P=0.97448	GT:VR:RR:DP:GQ:PL	C0540_TS-706_dups
SL4.0ch03	59147533	.	ACAAATGTATACTTTTT	A	16	PASS	P=0.97448	GT:VR:RR:DP:GQ:PL	D0050_LA2663_dups

## Sheet: Supplementary Table 2
Supplementary Table 2. FIMO motif annotation upstream of EJ2.
motif_id	motif_alt_id	sequence_name	start	stop	strand	score	p-value	q-value	matched_sequence
AT1G69570	MP00223	Solyc03g114840_Heinz_pro_extraction_6039bp_	3106	3132	+	27.2424	1.24e-11	9.78e-08	CTTGAACTTTTTTTTTTTTTTTTTTTT
AT2G45660	MP00076	Solyc03g114840_Heinz_pro_extraction_6039bp_	3112	3132	+	23.6269	5.73e-11	6.71e-07	CTTTTTTTTTTTTTTTTTTTT
AT2G45660	MP00076	Solyc03g114840_Heinz_pro_extraction_6039bp_	3113	3133	+	22.8955	2.89e-10	1.69e-06	TTTTTTTTTTTTTTTTTTTTA
AT5G17430	MP00610	Solyc03g114840_Heinz_pro_extraction_6039bp_	3113	3132	-	23.5256	4e-10	3.88e-06	AAAAAAAAAAAAAAAAAAAA
AT5G17430	MP00610	Solyc03g114840_Heinz_pro_extraction_6039bp_	4386	4405	+	23.0385	9.33e-10	4.53e-06	AAAAAAAAGAGGAAGAGAAA
AT2G45660	MP00076	Solyc03g114840_Heinz_pro_extraction_6039bp_	3114	3134	+	22.2239	1.1e-09	4.27e-06	TTTTTTTTTTTTTTTTTTTAT
AT5G17430	MP00610	Solyc03g114840_Heinz_pro_extraction_6039bp_	4378	4397	+	22.641	1.8e-09	4.53e-06	AATAAAAAAAAAAAAAGAGG
AT5G17430	MP00610	Solyc03g114840_Heinz_pro_extraction_6039bp_	3112	3131	-	22.6154	1.87e-09	4.53e-06	AAAAAAAAAAAAAAAAAAAG
AT1G49480	MP00192	Solyc03g114840_Heinz_pro_extraction_6039bp_	3113	3127	-	22.1045	3.8e-09	6.71e-06	AAAAAAAAAAAAAAA
AT1G49480	MP00192	Solyc03g114840_Heinz_pro_extraction_6039bp_	3114	3128	-	22.1045	3.8e-09	6.71e-06	AAAAAAAAAAAAAAA
AT1G49480	MP00192	Solyc03g114840_Heinz_pro_extraction_6039bp_	3115	3129	-	22.1045	3.8e-09	6.71e-06	AAAAAAAAAAAAAAA
AT1G49480	MP00192	Solyc03g114840_Heinz_pro_extraction_6039bp_	3116	3130	-	22.1045	3.8e-09	6.71e-06	AAAAAAAAAAAAAAA
AT1G49480	MP00192	Solyc03g114840_Heinz_pro_extraction_6039bp_	3117	3131	-	22.1045	3.8e-09	6.71e-06	AAAAAAAAAAAAAAA
AT1G49480	MP00192	Solyc03g114840_Heinz_pro_extraction_6039bp_	3118	3132	-	22.1045	3.8e-09	6.71e-06	AAAAAAAAAAAAAAA
AT5G17430	MP00610	Solyc03g114840_Heinz_pro_extraction_6039bp_	3114	3133	-	22	4.69e-09	9.09e-06	TAAAAAAAAAAAAAAAAAAA
AT5G66940	MP00593	Solyc03g114840_Heinz_pro_extraction_6039bp_	4723	4751	-	21.8333	6.61e-09	4.66e-05	TATTCTCTTCCTTTTCCTTTTTCTCCTTA
AT2G45660	MP00076	Solyc03g114840_Heinz_pro_extraction_6039bp_	4383	4403	-	20.5821	1.44e-08	4.23e-05	TCTCTTCCTCTTTTTTTTTTT
AT1G29160	MP00166	Solyc03g114840_Heinz_pro_extraction_6039bp_	3106	3126	-	19.6212	1.89e-08	0.000169	AAAAAAAAAAAAAAGTTCAAG
AT2G45660	MP00076	Solyc03g114840_Heinz_pro_extraction_6039bp_	4381	4401	-	20.3284	2.04e-08	4.77e-05	TCTTCCTCTTTTTTTTTTTTT
AT5G66940	MP00593	Solyc03g114840_Heinz_pro_extraction_6039bp_	2141	2169	+	20.697	2.41e-08	6.55e-05	GTTATTTAGCTTTTTACTTTTATATTTTA
AT5G66940	MP00593	Solyc03g114840_Heinz_pro_extraction_6039bp_	4382	4410	-	20.5606	2.79e-08	6.55e-05	TAATGTTTCTCTTCCTCTTTTTTTTTTTT
AT4G38000	MP00478	Solyc03g114840_Heinz_pro_extraction_6039bp_	4729	4756	-	20.8788	2.84e-08	0.000104	TATATTATTCTCTTCCTTTTCCTTTTTC
AT2G28810	MP00281	Solyc03g114840_Heinz_pro_extraction_6039bp_	4729	4749	-	19.5	3.13e-08	0.000238	TTCTCTTCCTTTTCCTTTTTC
AT3G55370	MP00407	Solyc03g114840_Heinz_pro_extraction_6039bp_	3113	3133	+	20.0606	3.41e-08	8.66e-05	TTTTTTTTTTTTTTTTTTTTA
AT3G55370	MP00407	Solyc03g114840_Heinz_pro_extraction_6039bp_	3112	3132	+	20.0455	3.47e-08	8.66e-05	CTTTTTTTTTTTTTTTTTTTT
AT2G45660	MP00076	Solyc03g114840_Heinz_pro_extraction_6039bp_	4379	4399	-	19.9104	3.51e-08	6.84e-05	TTCCTCTTTTTTTTTTTTTAT
AT3G55370	MP00407	Solyc03g114840_Heinz_pro_extraction_6039bp_	3114	3134	+	19.9697	3.79e-08	8.66e-05	TTTTTTTTTTTTTTTTTTTAT
AT4G38000	MP00478	Solyc03g114840_Heinz_pro_extraction_6039bp_	3120	3147	+	20.5	4.1e-08	0.000104	TTTTTTTTTTTTTATGATTCATTTTTTA
AT1G49480	MP00192	Solyc03g114840_Heinz_pro_extraction_6039bp_	3112	3126	-	20.2537	4.69e-08	7.1e-05	AAAAAAAAAAAAAAG
AT5G17430	MP00610	Solyc03g114840_Heinz_pro_extraction_6039bp_	3115	3134	-	20.1667	4.71e-08	6.72e-05	ATAAAAAAAAAAAAAAAAAA
AT5G17430	MP00610	Solyc03g114840_Heinz_pro_extraction_6039bp_	3116	3135	-	20.141	4.85e-08	6.72e-05	CATAAAAAAAAAAAAAAAAA
AT4G38000	MP00478	Solyc03g114840_Heinz_pro_extraction_6039bp_	5006	5033	+	20.303	4.95e-08	0.000104	AAATTTTATAATTTTTTTTTACTTTTCG
AT3G50410	MP00402	Solyc03g114840_Heinz_pro_extraction_6039bp_	4730	4750	-	18.2576	5e-08	0.00044	ATTCTCTTCCTTTTCCTTTTT
AT3G55370	MP00407	Solyc03g114840_Heinz_pro_extraction_6039bp_	4378	4398	-	19.6515	5.4e-08	9.26e-05	TCCTCTTTTTTTTTTTTTATT
AT1G51700	MP00199	Solyc03g114840_Heinz_pro_extraction_6039bp_	4724	4744	+	18.3182	6.36e-08	0.000493	AAGGAGAAAAAGGAAAAGGAA
AT1G49480	MP00192	Solyc03g114840_Heinz_pro_extraction_6039bp_	4842	4856	+	19.806	7.58e-08	9.92e-05	GAAAGAAAAAAAAAA
AT5G17430	MP00610	Solyc03g114840_Heinz_pro_extraction_6039bp_	4388	4407	+	19.6923	7.88e-08	8.61e-05	AAAAAAGAGGAAGAGAAACA
AT2G45660	MP00076	Solyc03g114840_Heinz_pro_extraction_6039bp_	4728	4748	-	19.2388	7.97e-08	0.000129	TCTCTTCCTTTTCCTTTTTCT
AT5G17430	MP00610	Solyc03g114840_Heinz_pro_extraction_6039bp_	4384	4403	+	19.6795	7.99e-08	8.61e-05	AAAAAAAAAAGAGGAAGAGA
AT5G02460	MP00483	Solyc03g114840_Heinz_pro_extraction_6039bp_	4729	4749	+	19.2424	8.54e-08	0.000538	GAAAAAGGAAAAGGAAGAGAA
AT1G49480	MP00192	Solyc03g114840_Heinz_pro_extraction_6039bp_	4381	4395	+	19.6418	8.82e-08	9.92e-05	AAAAAAAAAAAAAGA
AT2G45660	MP00076	Solyc03g114840_Heinz_pro_extraction_6039bp_	4380	4400	-	19.1493	8.84e-08	0.000129	CTTCCTCTTTTTTTTTTTTTA
AT1G49480	MP00192	Solyc03g114840_Heinz_pro_extraction_6039bp_	4379	4393	+	19.5075	1.03e-07	9.92e-05	ATAAAAAAAAAAAAA
AT1G49480	MP00192	Solyc03g114840_Heinz_pro_extraction_6039bp_	3120	3134	-	19.5075	1.03e-07	9.92e-05	ATAAAAAAAAAAAAA
AT4G38000	MP00478	Solyc03g114840_Heinz_pro_extraction_6039bp_	1702	1729	+	19.3485	1.19e-07	0.000171	ATGTTTATCAATATTTTTTTACTTTATA
AT4G38000	MP00478	Solyc03g114840_Heinz_pro_extraction_6039bp_	4378	4405	-	19.197	1.36e-07	0.000171	TTTCTCTTCCTCTTTTTTTTTTTTTATT
AT4G18960	MP00609	Solyc03g114840_Heinz_pro_extraction_6039bp_	3840	3858	-	18.1831	1.56e-07	0.00128	TTCTTTTCTTTTTTGGCAA
AT5G17430	MP00610	Solyc03g114840_Heinz_pro_extraction_6039bp_	3111	3130	-	19	1.59e-07	0.000154	AAAAAAAAAAAAAAAAAAGT
AT3G50410	MP00402	Solyc03g114840_Heinz_pro_extraction_6039bp_	4796	4816	-	17.4242	1.64e-07	0.000612	TCCCTACTTTTTTTCCTTTTC
AT1G49010	MP00191	Solyc03g114840_Heinz_pro_extraction_6039bp_	280	294	-	16.7727	1.85e-07	0.00134	CATAATCTTATCCAC
AT2G45660	MP00076	Solyc03g114840_Heinz_pro_extraction_6039bp_	4387	4407	-	18.4179	1.99e-07	0.000258	TGTTTCTCTTCCTCTTTTTTT
AT4G38000	MP00478	Solyc03g114840_Heinz_pro_extraction_6039bp_	3106	3133	+	18.7121	2.08e-07	0.000213	CTTGAACTTTTTTTTTTTTTTTTTTTTA
AT3G50410	MP00402	Solyc03g114840_Heinz_pro_extraction_6039bp_	5012	5032	+	17.2424	2.09e-07	0.000612	TATAATTTTTTTTTACTTTTC
AT3G12130	MP00113	Solyc03g114840_Heinz_pro_extraction_6039bp_	1942	1955	-	15.3636	2.1e-07	0.00179	ACACAAAAAGTTAA
AT2G01930	MP00253	Solyc03g114840_Heinz_pro_extraction_6039bp_	2018	2041	-	15.0152	2.18e-07	0.00198	GAGACGGAGAGAAAGGGTAAAAGG
AT1G69570	MP00223	Solyc03g114840_Heinz_pro_extraction_6039bp_	2144	2170	+	18.5909	2.31e-07	0.000699	ATTTAGCTTTTTACTTTTATATTTTAA
AT3G45610	MP00392	Solyc03g114840_Heinz_pro_extraction_6039bp_	3108	3126	+	17.303	2.31e-07	0.0015	TGAACTTTTTTTTTTTTTT
AT5G66940	MP00593	Solyc03g114840_Heinz_pro_extraction_6039bp_	5011	5039	+	18.4091	2.37e-07	0.000337	TTATAATTTTTTTTTACTTTTCGTGATGT
AT5G66940	MP00593	Solyc03g114840_Heinz_pro_extraction_6039bp_	2134	2162	+	18.3788	2.43e-07	0.000337	ATTTTATGTTATTTAGCTTTTTACTTTTA
AT5G18090	MP00517	Solyc03g114840_Heinz_pro_extraction_6039bp_	2953	2967	+	15.4605	2.58e-07	0.0026	AATGATGAAGAAAAT
AT1G69570	MP00223	Solyc03g114840_Heinz_pro_extraction_6039bp_	4374	4400	-	18.4242	2.66e-07	0.000699	CTTCCTCTTTTTTTTTTTTTATTACGA
AT1G51700	MP00199	Solyc03g114840_Heinz_pro_extraction_6039bp_	4383	4403	+	17.197	2.76e-07	0.000815	AAAAAAAAAAAGAGGAAGAGA
AT4G38000	MP00478	Solyc03g114840_Heinz_pro_extraction_6039bp_	4381	4408	-	18.3788	2.76e-07	0.000213	ATGTTTCTCTTCCTCTTTTTTTTTTTTT
AT3G47500	MP00394	Solyc03g114840_Heinz_pro_extraction_6039bp_	3106	3124	-	17.6212	2.78e-07	0.00218	AAAAAAAAAAAAGTTCAAG
AT4G38000	MP00478	Solyc03g114840_Heinz_pro_extraction_6039bp_	2136	2163	+	18.3333	2.87e-07	0.000213	TTTATGTTATTTAGCTTTTTACTTTTAT
AT5G66940	MP00593	Solyc03g114840_Heinz_pro_extraction_6039bp_	1283	1311	+	18.197	2.87e-07	0.000337	TTTATGTCTCATTTTTCTTTTTAGTTATT
AT2G36610	MP00049	Solyc03g114840_Heinz_pro_extraction_6039bp_	2782	2794	+	12.3564	3.02e-07	0.000795	TAATAATTTATAT
AT1G19210	MP00151	Solyc03g114840_Heinz_pro_extraction_6039bp_	165	178	-	17.0909	3.03e-07	0.00365	TTGGACGGTGGGGA
AT4G38000	MP00478	Solyc03g114840_Heinz_pro_extraction_6039bp_	3118	3145	+	18.2576	3.05e-07	0.000213	TTTTTTTTTTTTTTTATGATTCATTTTT
AT2G45660	MP00076	Solyc03g114840_Heinz_pro_extraction_6039bp_	3115	3135	+	17.9701	3.16e-07	0.00037	TTTTTTTTTTTTTTTTTTATG
AT5G15800	MP00092	Solyc03g114840_Heinz_pro_extraction_6039bp_	5998	6015	-	17.4045	3.19e-07	0.0023	TGTTCCAAAATTAGTAAT
AT4G38000	MP00478	Solyc03g114840_Heinz_pro_extraction_6039bp_	2346	2373	+	18.1364	3.38e-07	0.000213	TTTTTTTATATAATATCTTTATTTTTTA
AT2G36610	MP00049	Solyc03g114840_Heinz_pro_extraction_6039bp_	4879	4891	+	12.3366	3.53e-07	0.000795	TAATAATATAAAT
AT5G66940	MP00593	Solyc03g114840_Heinz_pro_extraction_6039bp_	1707	1735	+	17.8939	3.76e-07	0.000374	TATCAATATTTTTTTACTTTATAAAATTA
AT3G45610	MP00392	Solyc03g114840_Heinz_pro_extraction_6039bp_	5827	5845	-	16.9242	3.83e-07	0.0015	TCAACTTTTTAGTTTTTTA
AT1G51700	MP00199	Solyc03g114840_Heinz_pro_extraction_6039bp_	5018	5038	-	16.9242	3.84e-07	0.000815	CATCACGAAAAGTAAAAAAAA
AT5G39760	MP00536	Solyc03g114840_Heinz_pro_extraction_6039bp_	3153	3174	+	17.6269	4.19e-07	0.00158	TTACTTAATTAATGATTATTAT
AT1G51700	MP00199	Solyc03g114840_Heinz_pro_extraction_6039bp_	4730	4750	+	16.8485	4.2e-07	0.000815	AAAAAGGAAAAGGAAGAGAAT
AT5G66940	MP00593	Solyc03g114840_Heinz_pro_extraction_6039bp_	2346	2374	+	17.7576	4.24e-07	0.000374	TTTTTTTATATAATATCTTTATTTTTTAT
AT3G55370	MP00407	Solyc03g114840_Heinz_pro_extraction_6039bp_	3108	3128	+	17.5	4.69e-07	0.000551	TGAACTTTTTTTTTTTTTTTT
AT3G55370	MP00407	Solyc03g114840_Heinz_pro_extraction_6039bp_	2146	2166	+	17.4697	4.82e-07	0.000551	TTAGCTTTTTACTTTTATATT
AT2G36610	MP00049	Solyc03g114840_Heinz_pro_extraction_6039bp_	4747	4759	+	12.2574	4.86e-07	0.000795	GAATAATATATTT
AT4G38000	MP00478	Solyc03g114840_Heinz_pro_extraction_6039bp_	1278	1305	+	17.6667	4.96e-07	0.000284	TGATTTTTATGTCTCATTTTTCTTTTTA
AT1G64620	MP00210	Solyc03g114840_Heinz_pro_extraction_6039bp_	5829	5847	+	16.7727	5.03e-07	0.00233	AAAAACTAAAAAGTTGATT
AT2G36610	MP00049	Solyc03g114840_Heinz_pro_extraction_6039bp_	5794	5806	-	12.2475	5.68e-07	0.000795	TAATAATATATTC
AT5G39760	MP00536	Solyc03g114840_Heinz_pro_extraction_6039bp_	1769	1790	-	17.3433	5.7e-07	0.00158	TATTATAATTAATAATAATAAT
AT2G27300	MP00280	Solyc03g114840_Heinz_pro_extraction_6039bp_	2948	2966	-	17.5606	5.98e-07	0.00713	TTTTCTTCATCATTAGGAT
AT1G49480	MP00192	Solyc03g114840_Heinz_pro_extraction_6039bp_	4843	4857	+	17.6866	6.01e-07	0.000531	AAAGAAAAAAAAAAG
AT2G37590	MP00295	Solyc03g114840_Heinz_pro_extraction_6039bp_	1715	1729	+	16.5909	6.08e-07	0.00467	TTTTTTTACTTTATA
AT1G69570	MP00223	Solyc03g114840_Heinz_pro_extraction_6039bp_	4721	4747	-	17.3939	6.17e-07	0.00122	CTCTTCCTTTTCCTTTTTCTCCTTAAA
AT4G38000	MP00478	Solyc03g114840_Heinz_pro_extraction_6039bp_	3108	3135	+	17.3939	6.18e-07	0.000321	TGAACTTTTTTTTTTTTTTTTTTTTATG
AT1G64620	MP00210	Solyc03g114840_Heinz_pro_extraction_6039bp_	2144	2162	-	16.5909	6.33e-07	0.00233	TAAAAGTAAAAAGCTAAAT
AT2G45660	MP00076	Solyc03g114840_Heinz_pro_extraction_6039bp_	3116	3136	+	17.2537	6.36e-07	0.000677	TTTTTTTTTTTTTTTTTATGA
AT3G55370	MP00407	Solyc03g114840_Heinz_pro_extraction_6039bp_	3111	3131	+	17.1212	6.61e-07	0.000648	ACTTTTTTTTTTTTTTTTTTT
AT2G01940	MP00254	Solyc03g114840_Heinz_pro_extraction_6039bp_	416	430	-	17.7273	6.68e-07	0.00628	GAAAAAAGACAAATA
AT4G38000	MP00478	Solyc03g114840_Heinz_pro_extraction_6039bp_	4380	4407	-	17.2576	6.88e-07	0.000321	TGTTTCTCTTCCTCTTTTTTTTTTTTTA
AT5G62940	MP00580	Solyc03g114840_Heinz_pro_extraction_6039bp_	3106	3126	-	16.6515	7.04e-07	0.00193	AAAAAAAAAAAAAAGTTCAAG
AT2G28810	MP00281	Solyc03g114840_Heinz_pro_extraction_6039bp_	5013	5033	+	16.7879	7.19e-07	0.00273	ATAATTTTTTTTTACTTTTCG
AT4G38000	MP00478	Solyc03g114840_Heinz_pro_extraction_6039bp_	3107	3134	+	17.1818	7.3e-07	0.000321	TTGAACTTTTTTTTTTTTTTTTTTTTAT
AT1G29160	MP00166	Solyc03g114840_Heinz_pro_extraction_6039bp_	4843	4863	+	16.6212	7.59e-07	0.00274	AAAGAAAAAAAAAAGTTTTAA
AT2G45660	MP00076	Solyc03g114840_Heinz_pro_extraction_6039bp_	4377	4397	-	17.0597	7.62e-07	0.000743	CCTCTTTTTTTTTTTTTATTA
AT5G62940	MP00580	Solyc03g114840_Heinz_pro_extraction_6039bp_	4380	4400	+	16.5758	7.64e-07	0.00193	TAAAAAAAAAAAAAGAGGAAG
AT4G38000	MP00478	Solyc03g114840_Heinz_pro_extraction_6039bp_	3105	3132	+	17.1212	7.66e-07	0.000321	GCTTGAACTTTTTTTTTTTTTTTTTTTT
AT5G66940	MP00593	Solyc03g114840_Heinz_pro_extraction_6039bp_	4729	4757	-	17.0455	7.79e-07	0.00061	ATATATTATTCTCTTCCTTTTCCTTTTTC
AT5G17430	MP00610	Solyc03g114840_Heinz_pro_extraction_6039bp_	4733	4752	+	17.1667	8.25e-07	0.000728	AAGGAAAAGGAAGAGAATAA
AT3G55370	MP00407	Solyc03g114840_Heinz_pro_extraction_6039bp_	3115	3135	+	16.8485	8.4e-07	0.000721	TTTTTTTTTTTTTTTTTTATG
AT5G39760	MP00536	Solyc03g114840_Heinz_pro_extraction_6039bp_	1146	1167	+	16.9552	8.49e-07	0.00158	AAATATAATTAGAGTATTATTA
AT4G38000	MP00478	Solyc03g114840_Heinz_pro_extraction_6039bp_	3121	3148	+	16.9697	8.62e-07	0.000339	TTTTTTTTTTTTATGATTCATTTTTTAT
AT5G62940	MP00580	Solyc03g114840_Heinz_pro_extraction_6039bp_	2144	2164	-	16.4545	8.7e-07	0.00193	TATAAAAGTAAAAAGCTAAAT
AT1G49480	MP00192	Solyc03g114840_Heinz_pro_extraction_6039bp_	3119	3133	-	17.2687	8.76e-07	0.000715	TAAAAAAAAAAAAAA
AT2G46590	MP00319	Solyc03g114840_Heinz_pro_extraction_6039bp_	1942	1952	-	14.9545	9.01e-07	0.00749	CAAAAAGTTAA
AT1G18330	MP00146	Solyc03g114840_Heinz_pro_extraction_6039bp_	1099	1110	+	17.4394	9.2e-07	0.00643	GAAAATATCTAA
AT1G51700	MP00199	Solyc03g114840_Heinz_pro_extraction_6039bp_	1166	1186	-	16.1515	9.31e-07	0.00145	AGAAAGAAAAAGAAAATTCTA
AT5G02460	MP00483	Solyc03g114840_Heinz_pro_extraction_6039bp_	4795	4815	+	16.7273	9.96e-07	0.00225	GGAAAAGGAAAAAAAGTAGGG
AT4G38000	MP00478	Solyc03g114840_Heinz_pro_extraction_6039bp_	3104	3131	+	16.7576	1.01e-06	0.000375	CGCTTGAACTTTTTTTTTTTTTTTTTTT
AT1G29160	MP00166	Solyc03g114840_Heinz_pro_extraction_6039bp_	2151	2171	-	16.3333	1.02e-06	0.00274	GTTAAAATATAAAAGTAAAAA
AT1G49480	MP00192	Solyc03g114840_Heinz_pro_extraction_6039bp_	4382	4396	+	17.0299	1.03e-06	0.000784	AAAAAAAAAAAAGAG
AT1G69570	MP00223	Solyc03g114840_Heinz_pro_extraction_6039bp_	4382	4408	-	16.7273	1.04e-06	0.00164	ATGTTTCTCTTCCTCTTTTTTTTTTTT
AT3G53200	MP00406	Solyc03g114840_Heinz_pro_extraction_6039bp_	2075	2089	-	17.4848	1.05e-06	0.00787	GAAATATTAGGTATG
AT3G28920	MP00387	Solyc03g114840_Heinz_pro_extraction_6039bp_	3158	3172	-	15.8806	1.05e-06	0.00714	AATAATCATTAATTA
AT1G49480	MP00192	Solyc03g114840_Heinz_pro_extraction_6039bp_	5718	5732	-	16.9254	1.12e-06	0.000791	AAAAGAAAAAAAGAA
AT3G10113	MP00341	Solyc03g114840_Heinz_pro_extraction_6039bp_	1096	1110	+	16.2424	1.17e-06	0.00534	TGTGAAAATATCTAA
AT4G21030	MP00445	Solyc03g114840_Heinz_pro_extraction_6039bp_	4725	4743	+	16.4242	1.19e-06	0.00553	AGGAGAAAAAGGAAAAGGA
AT3G52440	MP00405	Solyc03g114840_Heinz_pro_extraction_6039bp_	1942	1952	-	14.2121	1.19e-06	0.00983	CAAAAAGTTAA
AT5G65410	MP00588	Solyc03g114840_Heinz_pro_extraction_6039bp_	3153	3167	-	15.194	1.21e-06	0.0109	TCATTAATTAAGTAA
AT1G49480	MP00192	Solyc03g114840_Heinz_pro_extraction_6039bp_	3111	3125	-	16.7612	1.26e-06	0.000835	AAAAAAAAAAAAAGT
AT1G29160	MP00166	Solyc03g114840_Heinz_pro_extraction_6039bp_	4380	4400	+	16.1212	1.26e-06	0.00274	TAAAAAAAAAAAAAGAGGAAG
AT4G38000	MP00478	Solyc03g114840_Heinz_pro_extraction_6039bp_	4379	4406	-	16.4242	1.31e-06	0.000414	GTTTCTCTTCCTCTTTTTTTTTTTTTAT
AT4G38000	MP00478	Solyc03g114840_Heinz_pro_extraction_6039bp_	4804	4831	-	16.4091	1.32e-06	0.000414	TATTTTATTTCAATGTCCCTACTTTTTT
AT3G10113	MP00341	Solyc03g114840_Heinz_pro_extraction_6039bp_	3179	3193	+	16.1515	1.34e-06	0.00534	AAAAAAAATATCATA
AT2G01930	MP00253	Solyc03g114840_Heinz_pro_extraction_6039bp_	4384	4407	+	10.6061	1.35e-06	0.00614	AAAAAAAAAAGAGGAAGAGAAACA
AT4G38000	MP00478	Solyc03g114840_Heinz_pro_extraction_6039bp_	2341	2368	+	16.3788	1.35e-06	0.000414	TGTGTTTTTTTTATATAATATCTTTATT
AT5G02460	MP00483	Solyc03g114840_Heinz_pro_extraction_6039bp_	5013	5033	-	16.3485	1.38e-06	0.00225	CGAAAAGTAAAAAAAAATTAT
AT4G38000	MP00478	Solyc03g114840_Heinz_pro_extraction_6039bp_	4382	4409	-	16.3485	1.38e-06	0.000414	AATGTTTCTCTTCCTCTTTTTTTTTTTT
AT5G62940	MP00580	Solyc03g114840_Heinz_pro_extraction_6039bp_	2151	2171	-	15.9848	1.41e-06	0.00193	GTTAAAATATAAAAGTAAAAA
AT3G55370	MP00407	Solyc03g114840_Heinz_pro_extraction_6039bp_	4380	4400	-	16.2273	1.43e-06	0.00099	CTTCCTCTTTTTTTTTTTTTA
AT5G02460	MP00483	Solyc03g114840_Heinz_pro_extraction_6039bp_	3112	3132	-	16.303	1.43e-06	0.00225	AAAAAAAAAAAAAAAAAAAAG
AT4G38000	MP00478	Solyc03g114840_Heinz_pro_extraction_6039bp_	2129	2156	+	16.2576	1.48e-06	0.000423	ATGATATTTTATGTTATTTAGCTTTTTA
AT5G62940	MP00580	Solyc03g114840_Heinz_pro_extraction_6039bp_	5827	5847	+	15.9394	1.48e-06	0.00193	TAAAAAACTAAAAAGTTGATT
AT3G13810	MP00355	Solyc03g114840_Heinz_pro_extraction_6039bp_	410	430	+	16.2576	1.49e-06	0.0147	GGGTTATATTTGTCTTTTTTC
AT1G29160	MP00166	Solyc03g114840_Heinz_pro_extraction_6039bp_	4721	4741	+	15.9242	1.54e-06	0.00274	TTTAAGGAGAAAAAGGAAAAG
AT5G62940	MP00580	Solyc03g114840_Heinz_pro_extraction_6039bp_	4843	4863	+	15.8939	1.55e-06	0.00193	AAAGAAAAAAAAAAGTTTTAA
AT4G21030	MP00445	Solyc03g114840_Heinz_pro_extraction_6039bp_	2056	2074	-	16.1515	1.56e-06	0.00553	AAAAAAAAAAGGTACCAAT
AT2G37590	MP00295	Solyc03g114840_Heinz_pro_extraction_6039bp_	5019	5033	+	15.8485	1.58e-06	0.00606	TTTTTTTACTTTTCG
AT3G45610	MP00392	Solyc03g114840_Heinz_pro_extraction_6039bp_	2146	2164	+	15.7121	1.58e-06	0.00413	TTAGCTTTTTACTTTTATA
AT5G17300	MP00515	Solyc03g114840_Heinz_pro_extraction_6039bp_	1097	1110	+	16.1061	1.63e-06	0.011	GTGAAAATATCTAA
AT1G27360	MP00161	Solyc03g114840_Heinz_pro_extraction_6039bp_	4493	4503	+	14.303	1.64e-06	0.0178	AAACAGTACAA
AT3G55370	MP00407	Solyc03g114840_Heinz_pro_extraction_6039bp_	4794	4814	-	16.0455	1.66e-06	0.00099	CCTACTTTTTTTCCTTTTCCC
AT1G51700	MP00199	Solyc03g114840_Heinz_pro_extraction_6039bp_	2148	2168	-	15.6061	1.67e-06	0.00194	AAAATATAAAAGTAAAAAGCT
AT3G55370	MP00407	Solyc03g114840_Heinz_pro_extraction_6039bp_	2153	2173	+	16.0303	1.68e-06	0.00099	TTTACTTTTATATTTTAACTA
AT2G01570	MP00611	Solyc03g114840_Heinz_pro_extraction_6039bp_	4386	4405	+	15.6944	1.69e-06	0.0137	AAAAAAAAGAGGAAGAGAAA
AT4G21330	MP00091	Solyc03g114840_Heinz_pro_extraction_6039bp_	218	231	+	16.3853	1.7e-06	0.0187	ACAGAGACACGTGA
AT5G63260	MP00582	Solyc03g114840_Heinz_pro_extraction_6039bp_	1942	1952	-	14.6364	1.72e-06	0.0161	CAAAAAGTTAA
AT2G18350	MP00268	Solyc03g114840_Heinz_pro_extraction_6039bp_	1369	1383	-	15.2836	1.73e-06	0.0088	ATAAATAATTAATAA
AT1G51700	MP00199	Solyc03g114840_Heinz_pro_extraction_6039bp_	2141	2161	-	15.5606	1.75e-06	0.00194	AAAAGTAAAAAGCTAAATAAC
AT2G45660	MP00076	Solyc03g114840_Heinz_pro_extraction_6039bp_	4726	4746	-	16.1045	1.76e-06	0.00159	TCTTCCTTTTCCTTTTTCTCC
AT5G39760	MP00536	Solyc03g114840_Heinz_pro_extraction_6039bp_	3147	3168	-	16.1642	1.8e-06	0.00251	ATCATTAATTAAGTAATCAAAT
AT1G64620	MP00210	Solyc03g114840_Heinz_pro_extraction_6039bp_	4845	4863	+	15.6818	1.8e-06	0.00339	AGAAAAAAAAAAGTTTTAA
AT3G55370	MP00407	Solyc03g114840_Heinz_pro_extraction_6039bp_	4386	4406	-	15.9091	1.85e-06	0.00099	GTTTCTCTTCCTCTTTTTTTT
AT5G02460	MP00483	Solyc03g114840_Heinz_pro_extraction_6039bp_	3113	3133	-	15.9848	1.86e-06	0.00235	TAAAAAAAAAAAAAAAAAAAA
AT5G62940	MP00580	Solyc03g114840_Heinz_pro_extraction_6039bp_	4721	4741	+	15.697	1.88e-06	0.00201	TTTAAGGAGAAAAAGGAAAAG
AT3G47500	MP00394	Solyc03g114840_Heinz_pro_extraction_6039bp_	4723	4741	+	15.7727	1.9e-06	0.00559	TAAGGAGAAAAAGGAAAAG
AT1G03840	MP00125	Solyc03g114840_Heinz_pro_extraction_6039bp_	412	431	-	16.0455	1.92e-06	0.0203	GGAAAAAAGACAAATATAAC
AT3G55370	MP00407	Solyc03g114840_Heinz_pro_extraction_6039bp_	3117	3137	+	15.8333	1.97e-06	0.00099	TTTTTTTTTTTTTTTTATGAT
AT3G55370	MP00407	Solyc03g114840_Heinz_pro_extraction_6039bp_	4725	4745	-	15.803	2.02e-06	0.00099	CTTCCTTTTCCTTTTTCTCCT
AT1G64620	MP00210	Solyc03g114840_Heinz_pro_extraction_6039bp_	4723	4741	+	15.5758	2.02e-06	0.00339	TAAGGAGAAAAAGGAAAAG
AT5G03150	MP00485	Solyc03g114840_Heinz_pro_extraction_6039bp_	412	431	+	16.0152	2.03e-06	0.0187	GTTATATTTGTCTTTTTTCC
AT1G21910	MP00156	Solyc03g114840_Heinz_pro_extraction_6039bp_	276	295	-	16.1667	2.08e-06	0.0251	TCATAATCTTATCCACCGAC
AT1G31140	MP00172	Solyc03g114840_Heinz_pro_extraction_6039bp_	5999	6013	-	15.9242	2.08e-06	0.0102	TTCCAAAATTAGTAA
AT2G28810	MP00281	Solyc03g114840_Heinz_pro_extraction_6039bp_	1709	1729	+	15.6667	2.1e-06	0.00399	TCAATATTTTTTTACTTTATA
AT1G74930	MP00601	Solyc03g114840_Heinz_pro_extraction_6039bp_	169	178	+	15.4312	2.1e-06	0.0254	CACCGTCCAA
AT3G45610	MP00392	Solyc03g114840_Heinz_pro_extraction_6039bp_	4796	4814	-	15.4394	2.13e-06	0.00415	CCTACTTTTTTTCCTTTTC
AT2G01930	MP00253	Solyc03g114840_Heinz_pro_extraction_6039bp_	4382	4405	+	9.39394	2.16e-06	0.00643	AAAAAAAAAAAAGAGGAAGAGAAA
AT1G55110	MP00206	Solyc03g114840_Heinz_pro_extraction_6039bp_	414	431	-	15.8485	2.19e-06	0.0216	GGAAAAAAGACAAATATA
AT4G38000	MP00478	Solyc03g114840_Heinz_pro_extraction_6039bp_	3361	3388	+	15.7121	2.21e-06	0.000603	TTACTTTCGATCTATTTTTACCTTTTAT
AT2G20110	MP00269	Solyc03g114840_Heinz_pro_extraction_6039bp_	5852	5866	-	16.1791	2.24e-06	0.0131	TTTTAAATATTTTAC
AT2G18350	MP00268	Solyc03g114840_Heinz_pro_extraction_6039bp_	1776	1790	-	15.1045	2.26e-06	0.0088	TATTATAATTAATAA
AT5G62940	MP00580	Solyc03g114840_Heinz_pro_extraction_6039bp_	4727	4747	+	15.5	2.28e-06	0.00213	GAGAAAAAGGAAAAGGAAGAG
AT4G38910	MP00480	Solyc03g114840_Heinz_pro_extraction_6039bp_	4534	4563	+	-27.7683	2.29e-06	0.0165	AAATAATTATAGACAAAGGTACATAGAGAG
AT1G64620	MP00210	Solyc03g114840_Heinz_pro_extraction_6039bp_	1293	1311	-	15.4545	2.3e-06	0.00339	AATAACTAAAAAGAAAAAT
AT3G55370	MP00407	Solyc03g114840_Heinz_pro_extraction_6039bp_	5825	5845	-	15.6364	2.31e-06	0.00106	TCAACTTTTTAGTTTTTTAAT
AT1G51700	MP00199	Solyc03g114840_Heinz_pro_extraction_6039bp_	4790	4810	+	15.2879	2.31e-06	0.00224	GGATGGGAAAAGGAAAAAAAG
AT1G72050	MP00229	Solyc03g114840_Heinz_pro_extraction_6039bp_	4727	4745	-	15.256	2.35e-06	0.0239	CTTCCTTTTCCTTTTTCTC
AT1G69570	MP00223	Solyc03g114840_Heinz_pro_extraction_6039bp_	4837	4863	-	15.6061	2.37e-06	0.0026	TTAAAACTTTTTTTTTTCTTTCAGCTA
AT5G66730	MP00592	Solyc03g114840_Heinz_pro_extraction_6039bp_	415	431	-	15.8485	2.37e-06	0.022	GGAAAAAAGACAAATAT
AT2G01570	MP00611	Solyc03g114840_Heinz_pro_extraction_6039bp_	3113	3132	-	15.3056	2.39e-06	0.0137	AAAAAAAAAAAAAAAAAAAA
AT2G45660	MP00076	Solyc03g114840_Heinz_pro_extraction_6039bp_	4727	4747	-	15.7164	2.43e-06	0.00197	CTCTTCCTTTTCCTTTTTCTC
AT5G02460	MP00483	Solyc03g114840_Heinz_pro_extraction_6039bp_	2143	2163	-	15.6364	2.47e-06	0.00254	ATAAAAGTAAAAAGCTAAATA
AT1G69570	MP00223	Solyc03g114840_Heinz_pro_extraction_6039bp_	2151	2177	+	15.5455	2.47e-06	0.0026	TTTTTACTTTTATATTTTAACTACAAA
AT2G45660	MP00076	Solyc03g114840_Heinz_pro_extraction_6039bp_	4386	4406	-	15.6716	2.52e-06	0.00197	GTTTCTCTTCCTCTTTTTTTT
AT2G28810	MP00281	Solyc03g114840_Heinz_pro_extraction_6039bp_	2143	2163	+	15.4091	2.65e-06	0.00399	TATTTAGCTTTTTACTTTTAT
AT3G47500	MP00394	Solyc03g114840_Heinz_pro_extraction_6039bp_	2151	2169	-	15.3939	2.7e-06	0.00559	TAAAATATAAAAGTAAAAA
AT4G21030	MP00445	Solyc03g114840_Heinz_pro_extraction_6039bp_	415	433	-	15.5606	2.72e-06	0.00643	AGGGAAAAAAGACAAATAT
AT4G38000	MP00478	Solyc03g114840_Heinz_pro_extraction_6039bp_	2347	2374	+	15.4091	2.74e-06	0.000718	TTTTTTATATAATATCTTTATTTTTTAT
AT1G36060	MP00182	Solyc03g114840_Heinz_pro_extraction_6039bp_	165	178	-	15.5455	2.75e-06	0.0331	TTGGACGGTGGGGA
AT5G39760	MP00536	Solyc03g114840_Heinz_pro_extraction_6039bp_	1362	1383	-	15.6716	2.77e-06	0.00308	ATAAATAATTAATAATTACAAA
AT1G49480	MP00192	Solyc03g114840_Heinz_pro_extraction_6039bp_	2616	2630	+	15.7015	2.77e-06	0.00173	AAAAAAAAATAATAA
AT3G50410	MP00402	Solyc03g114840_Heinz_pro_extraction_6039bp_	1708	1728	+	15	2.83e-06	0.00588	ATCAATATTTTTTTACTTTAT
AT2G01930	MP00253	Solyc03g114840_Heinz_pro_extraction_6039bp_	4378	4401	+	8.68182	2.83e-06	0.00643	AATAAAAAAAAAAAAAGAGGAAGA
AT1G32510	MP00175	Solyc03g114840_Heinz_pro_extraction_6039bp_	5724	5744	-	15	2.83e-06	0.0285	ATTACTTCTTTGAAAAGAAAA
AT1G69570	MP00223	Solyc03g114840_Heinz_pro_extraction_6039bp_	4715	4741	-	15.3485	2.84e-06	0.0026	CTTTTCCTTTTTCTCCTTAAAGTTTTC
AT3G47500	MP00394	Solyc03g114840_Heinz_pro_extraction_6039bp_	4845	4863	+	15.3333	2.85e-06	0.00559	AGAAAAAAAAAAGTTTTAA
AT3G13810	MP00355	Solyc03g114840_Heinz_pro_extraction_6039bp_	4761	4781	-	15.4697	2.9e-06	0.0147	TTTTCTTCATTGTCTTCTTTT
AT5G62940	MP00580	Solyc03g114840_Heinz_pro_extraction_6039bp_	1169	1189	-	15.2273	2.95e-06	0.00244	TTTAGAAAGAAAAAGAAAATT
AT4G38000	MP00478	Solyc03g114840_Heinz_pro_extraction_6039bp_	3219	3246	-	15.303	2.95e-06	0.000743	CCTTTCTAGCGTTATGTATTTCTTTTTC
AT3G55370	MP00407	Solyc03g114840_Heinz_pro_extraction_6039bp_	3116	3136	+	15.3182	2.96e-06	0.00127	TTTTTTTTTTTTTTTTTATGA
AT2G02080	MP00256	Solyc03g114840_Heinz_pro_extraction_6039bp_	415	431	-	15.1515	2.99e-06	0.0282	GGAAAAAAGACAAATAT
AT2G03710	MP00030	Solyc03g114840_Heinz_pro_extraction_6039bp_	5998	6015	-	15.1585	2.99e-06	0.0182	TGTTCCAAAATTAGTAAT
AT2G45650	MP00315	Solyc03g114840_Heinz_pro_extraction_6039bp_	424	442	-	15.1061	3e-06	0.0153	ATACCATTAAGGGAAAAAA
AT2G28810	MP00281	Solyc03g114840_Heinz_pro_extraction_6039bp_	2050	2070	+	15.2576	3.03e-06	0.00399	TACTTTATTGGTACCTTTTTT
AT1G69570	MP00223	Solyc03g114840_Heinz_pro_extraction_6039bp_	5392	5418	+	15.2424	3.06e-06	0.0026	TTGATTCTTTATGATTTTATTTTTATA
AT1G30490	MP00170	Solyc03g114840_Heinz_pro_extraction_6039bp_	5473	5487	+	15.7015	3.08e-06	0.0234	ATAATTATTACATTC
AT1G76880	MP00243	Solyc03g114840_Heinz_pro_extraction_6039bp_	1711	1726	-	15.0606	3.09e-06	0.00882	AAAGTAAAAAAATATT
AT4G38910	MP00480	Solyc03g114840_Heinz_pro_extraction_6039bp_	2013	2042	-	-29.3659	3.09e-06	0.0165	GGAGACGGAGAGAAAGGGTAAAAGGTTCAC
AT3G58780	MP00093	Solyc03g114840_Heinz_pro_extraction_6039bp_	426	443	-	14.8049	3.1e-06	0.0286	GATACCATTAAGGGAAAA
AT5G49300	MP00554	Solyc03g114840_Heinz_pro_extraction_6039bp_	2947	2973	+	4.36667	3.11e-06	0.0287	AATCCTAATGATGAAGAAAATGATTTT
AT5G02460	MP00483	Solyc03g114840_Heinz_pro_extraction_6039bp_	4796	4816	+	15.3333	3.13e-06	0.00254	GAAAAGGAAAAAAAGTAGGGA
AT2G28810	MP00281	Solyc03g114840_Heinz_pro_extraction_6039bp_	2136	2156	+	15.2121	3.15e-06	0.00399	TTTATGTTATTTAGCTTTTTA
AT4G05100	MP00429	Solyc03g114840_Heinz_pro_extraction_6039bp_	1243	1256	+	15.2632	3.17e-06	0.0303	TCACACCTAACAAA
AT2G45660	MP00076	Solyc03g114840_Heinz_pro_extraction_6039bp_	3106	3126	+	15.3731	3.19e-06	0.00234	CTTGAACTTTTTTTTTTTTTT
AT4G38000	MP00478	Solyc03g114840_Heinz_pro_extraction_6039bp_	3122	3149	+	15.1818	3.21e-06	0.000777	TTTTTTTTTTTATGATTCATTTTTTATT
AT3G10113	MP00341	Solyc03g114840_Heinz_pro_extraction_6039bp_	4157	4171	-	15.5303	3.24e-06	0.00862	TAAAAAAATATCACA
AT3G55370	MP00407	Solyc03g114840_Heinz_pro_extraction_6039bp_	4841	4861	-	15.197	3.25e-06	0.00127	AAAACTTTTTTTTTTCTTTCA
AT5G62940	MP00580	Solyc03g114840_Heinz_pro_extraction_6039bp_	4796	4816	+	15.1212	3.26e-06	0.00244	GAAAAGGAAAAAAAGTAGGGA
AT1G69570	MP00223	Solyc03g114840_Heinz_pro_extraction_6039bp_	4376	4402	-	15.1364	3.29e-06	0.0026	CTCTTCCTCTTTTTTTTTTTTTATTAC
AT5G02460	MP00483	Solyc03g114840_Heinz_pro_extraction_6039bp_	1285	1305	-	15.2576	3.32e-06	0.00254	TAAAAAGAAAAATGAGACATA
AT3G54340	MP00077	Solyc03g114840_Heinz_pro_extraction_6039bp_	5999	6013	-	15.2714	3.32e-06	0.0257	TTCCAAAATTAGTAA
AT3G55370	MP00407	Solyc03g114840_Heinz_pro_extraction_6039bp_	1171	1191	+	15.1667	3.33e-06	0.00127	TTTTCTTTTTCTTTCTAAATA
AT3G50410	MP00402	Solyc03g114840_Heinz_pro_extraction_6039bp_	2135	2155	+	14.8333	3.34e-06	0.00588	TTTTATGTTATTTAGCTTTTT
AT1G49480	MP00192	Solyc03g114840_Heinz_pro_extraction_6039bp_	4380	4394	+	15.4179	3.36e-06	0.00198	TAAAAAAAAAAAAAG
AT4G36740	MP00473	Solyc03g114840_Heinz_pro_extraction_6039bp_	2621	2641	+	15.5152	3.37e-06	0.0182	AAAATAATAATTGTTTATTAT
AT5G67450	MP00118	Solyc03g114840_Heinz_pro_extraction_6039bp_	1490	1500	-	13.4545	3.4e-06	0.039	AGAGTGAGTGT
AT1G76880	MP00243	Solyc03g114840_Heinz_pro_extraction_6039bp_	5015	5030	-	14.9545	3.47e-06	0.00882	AAAGTAAAAAAAAATT
AT1G14580	MP00142	Solyc03g114840_Heinz_pro_extraction_6039bp_	412	431	+	14.7143	3.48e-06	0.0371	GTTATATTTGTCTTTTTTCC
AT3G45610	MP00392	Solyc03g114840_Heinz_pro_extraction_6039bp_	4843	4861	-	14.9394	3.54e-06	0.00553	AAAACTTTTTTTTTTCTTT
AT2G45660	MP00076	Solyc03g114840_Heinz_pro_extraction_6039bp_	4378	4398	-	15.209	3.63e-06	0.0025	TCCTCTTTTTTTTTTTTTATT
AT5G39760	MP00536	Solyc03g114840_Heinz_pro_extraction_6039bp_	1725	1746	+	15.3433	3.63e-06	0.00315	TTATAAAATTAATAAATAATTT
AT2G45190	MP00620	Solyc03g114840_Heinz_pro_extraction_6039bp_	5604	5613	-	13.1149	3.64e-06	0.0169	TAATCATAAT
AT5G02840	MP00484	Solyc03g114840_Heinz_pro_extraction_6039bp_	1099	1108	-	16.197	3.64e-06	0.0264	AGATATTTTC
AT1G01060	MP00119	Solyc03g114840_Heinz_pro_extraction_6039bp_	1099	1108	-	15.9545	3.64e-06	0.029	AGATATTTTC
AT2G46590	MP00319	Solyc03g114840_Heinz_pro_extraction_6039bp_	4729	4739	+	14.2273	3.65e-06	0.0152	GAAAAAGGAAA
AT1G14687	MP00143	Solyc03g114840_Heinz_pro_extraction_6039bp_	4566	4576	-	14.3333	3.65e-06	0.0253	AATCGAATAAT
AT2G27300	MP00280	Solyc03g114840_Heinz_pro_extraction_6039bp_	5726	5744	-	15.3939	3.66e-06	0.0218	ATTACTTCTTTGAAAAGAA
AT2G01570	MP00611	Solyc03g114840_Heinz_pro_extraction_6039bp_	3112	3131	-	14.8056	3.67e-06	0.014	AAAAAAAAAAAAAAAAAAAG
AT4G38000	MP00478	Solyc03g114840_Heinz_pro_extraction_6039bp_	659	686	-	14.9848	3.68e-06	0.000858	TTTTTATGCTAATTTTTTTTACTTTCAA
AT1G64620	MP00210	Solyc03g114840_Heinz_pro_extraction_6039bp_	2151	2169	-	14.9697	3.75e-06	0.00428	TAAAATATAAAAGTAAAAA
AT4G38000	MP00478	Solyc03g114840_Heinz_pro_extraction_6039bp_	1160	1187	+	14.9242	3.84e-06	0.000863	TATTATTAGAATTTTCTTTTTCTTTCTA
AT5G10140	MP00079	Solyc03g114840_Heinz_pro_extraction_6039bp_	860	880	+	15.0857	3.86e-06	0.0245	ATTATATATAAATAGAAACAT
AT1G51700	MP00199	Solyc03g114840_Heinz_pro_extraction_6039bp_	1290	1310	-	14.7576	3.88e-06	0.00335	ATAACTAAAAAGAAAAATGAG
AT1G76880	MP00243	Solyc03g114840_Heinz_pro_extraction_6039bp_	662	677	+	14.8485	3.89e-06	0.00882	AAAGTAAAAAAAATTA
AT4G01280	MP00423	Solyc03g114840_Heinz_pro_extraction_6039bp_	1098	1108	-	15.7727	3.9e-06	0.0239	AGATATTTTCA
AT1G51600	MP00198	Solyc03g114840_Heinz_pro_extraction_6039bp_	2953	2971	-	11.2632	3.91e-06	0.0239	AATCATTTTCTTCATCATT
AT5G17300	MP00515	Solyc03g114840_Heinz_pro_extraction_6039bp_	3180	3193	+	15.4848	3.93e-06	0.0132	AAAAAAATATCATA
AT5G39760	MP00536	Solyc03g114840_Heinz_pro_extraction_6039bp_	1017	1038	+	15.2388	3.95e-06	0.00315	GTTTTTAATTAATGAAGGAATA
AT5G02460	MP00483	Solyc03g114840_Heinz_pro_extraction_6039bp_	4730	4750	+	15.0152	3.99e-06	0.00254	AAAAAGGAAAAGGAAGAGAAT
AT2G01930	MP00253	Solyc03g114840_Heinz_pro_extraction_6039bp_	4727	4750	+	7.74242	4.01e-06	0.00701	GAGAAAAAGGAAAAGGAAGAGAAT
AT2G45660	MP00076	Solyc03g114840_Heinz_pro_extraction_6039bp_	4725	4745	-	15.0746	4.02e-06	0.00261	CTTCCTTTTCCTTTTTCTCCT
AT5G17430	MP00610	Solyc03g114840_Heinz_pro_extraction_6039bp_	3119	3138	-	15.0513	4.03e-06	0.00326	AATCATAAAAAAAAAAAAAA
AT2G36610	MP00049	Solyc03g114840_Heinz_pro_extraction_6039bp_	725	737	+	11.9109	4.04e-06	0.00451	GAATAATTTAAAG
AT5G02460	MP00483	Solyc03g114840_Heinz_pro_extraction_6039bp_	3111	3131	-	15	4.04e-06	0.00254	AAAAAAAAAAAAAAAAAAAGT
AT5G13790	MP00508	Solyc03g114840_Heinz_pro_extraction_6039bp_	3838	3856	-	14.803	4.04e-06	0.0331	CTTTTCTTTTTTGGCAACA
AT2G02070	MP00255	Solyc03g114840_Heinz_pro_extraction_6039bp_	416	431	+	14.7105	4.04e-06	0.0449	TATTTGTCTTTTTTCC
AT2G42200	MP00307	Solyc03g114840_Heinz_pro_extraction_6039bp_	4494	4504	-	12.7879	4.08e-06	0.0492	ATTGTACTGTT
AT4G38000	MP00478	Solyc03g114840_Heinz_pro_extraction_6039bp_	1409	1436	-	14.8333	4.09e-06	0.000887	TTTGTTTTTACACTAGTTCTACTTTATA
AT5G66940	MP00593	Solyc03g114840_Heinz_pro_extraction_6039bp_	4724	4752	-	14.8788	4.15e-06	0.00266	TTATTCTCTTCCTTTTCCTTTTTCTCCTT
AT5G66940	MP00593	Solyc03g114840_Heinz_pro_extraction_6039bp_	3113	3141	+	14.8788	4.15e-06	0.00266	TTTTTTTTTTTTTTTTTTTTATGATTCAT
AT1G49480	MP00192	Solyc03g114840_Heinz_pro_extraction_6039bp_	3631	3645	+	15.0746	4.15e-06	0.00232	CAAGAAAAAATAAAA
AT1G64620	MP00210	Solyc03g114840_Heinz_pro_extraction_6039bp_	3106	3124	-	14.8636	4.15e-06	0.00428	AAAAAAAAAAAAGTTCAAG
AT4G21030	MP00445	Solyc03g114840_Heinz_pro_extraction_6039bp_	4791	4809	+	15.0758	4.17e-06	0.00739	GATGGGAAAAGGAAAAAAA
AT5G20240	MP00080	Solyc03g114840_Heinz_pro_extraction_6039bp_	3842	3855	+	14.9545	4.18e-06	0.0426	GCCAAAAAAGAAAA
AT2G20110	MP00269	Solyc03g114840_Heinz_pro_extraction_6039bp_	5000	5014	+	15.2537	4.22e-06	0.0131	ATTTGAAAATTTTAT
AT1G27360	MP00161	Solyc03g114840_Heinz_pro_extraction_6039bp_	1925	1935	-	13.9242	4.26e-06	0.0231	GAAAAGTACAA
AT3G57230	MP00410	Solyc03g114840_Heinz_pro_extraction_6039bp_	5999	6013	+	15.0909	4.31e-06	0.0387	TTACTAATTTTGGAA
AT5G47660	MP00552	Solyc03g114840_Heinz_pro_extraction_6039bp_	3370	3384	+	14.8286	4.33e-06	0.0178	ATCTATTTTTACCTT
AT5G60850	MP00570	Solyc03g114840_Heinz_pro_extraction_6039bp_	1939	1952	-	14.5303	4.38e-06	0.0315	CAAAAAGTTAAGTA
AT3G10113	MP00341	Solyc03g114840_Heinz_pro_extraction_6039bp_	2206	2220	+	15.2727	4.39e-06	0.00877	TGAAAAAATATCATA
AT1G51600	MP00198	Solyc03g114840_Heinz_pro_extraction_6039bp_	4771	4789	-	10.9737	4.41e-06	0.0239	CATCATTGTTTTCTTCATT
AT1G51700	MP00199	Solyc03g114840_Heinz_pro_extraction_6039bp_	1714	1734	-	14.6212	4.42e-06	0.00343	AATTTTATAAAGTAAAAAAAT
AT2G45660	MP00076	Solyc03g114840_Heinz_pro_extraction_6039bp_	4375	4395	-	14.9104	4.55e-06	0.00274	TCTTTTTTTTTTTTTATTACG
AT3G12130	MP00113	Solyc03g114840_Heinz_pro_extraction_6039bp_	2060	2073	-	13.7576	4.56e-06	0.0148	AAAAAAAAAGGTAC
AT5G17430	MP00610	Solyc03g114840_Heinz_pro_extraction_6039bp_	4375	4394	+	14.8462	4.63e-06	0.00346	CGTAATAAAAAAAAAAAAAG
AT1G69570	MP00223	Solyc03g114840_Heinz_pro_extraction_6039bp_	3632	3658	-	14.6364	4.63e-06	0.00333	AGTGGTCTTTATGTTTTATTTTTTCTT
AT2G01930	MP00253	Solyc03g114840_Heinz_pro_extraction_6039bp_	4725	4748	+	7.30303	4.7e-06	0.00701	AGGAGAAAAAGGAAAAGGAAGAGA
AT2G28810	MP00281	Solyc03g114840_Heinz_pro_extraction_6039bp_	4795	4815	-	14.7424	4.7e-06	0.00452	CCCTACTTTTTTTCCTTTTCC
AT2G45660	MP00076	Solyc03g114840_Heinz_pro_extraction_6039bp_	2449	2469	-	14.8657	4.71e-06	0.00274	CCTTTCTTTCATTTTATTTGT
AT3G11020	MP00346	Solyc03g114840_Heinz_pro_extraction_6039bp_	269	289	+	15.0606	4.73e-06	0.0569	ATGACAAGTCGGTGGATAAGA
AT2G37590	MP00295	Solyc03g114840_Heinz_pro_extraction_6039bp_	2142	2156	+	14.803	4.73e-06	0.00917	TTATTTAGCTTTTTA
AT2G28810	MP00281	Solyc03g114840_Heinz_pro_extraction_6039bp_	4388	4408	-	14.7273	4.76e-06	0.00452	ATGTTTCTCTTCCTCTTTTTT
AT1G77080	MP00105	Solyc03g114840_Heinz_pro_extraction_6039bp_	5997	6011	+	15.0225	4.77e-06	0.0127	TATTACTAATTTTGG
AT1G49480	MP00192	Solyc03g114840_Heinz_pro_extraction_6039bp_	4844	4858	+	14.8507	4.8e-06	0.00254	AAGAAAAAAAAAAGT
AT2G45660	MP00076	Solyc03g114840_Heinz_pro_extraction_6039bp_	4761	4781	-	14.806	4.92e-06	0.00274	TTTTCTTCATTGTCTTCTTTT
AT3G50410	MP00402	Solyc03g114840_Heinz_pro_extraction_6039bp_	4736	4756	-	14.4394	4.92e-06	0.00721	TATATTATTCTCTTCCTTTTC
AT1G64620	MP00210	Solyc03g114840_Heinz_pro_extraction_6039bp_	4382	4400	+	14.6818	4.94e-06	0.00428	AAAAAAAAAAAAGAGGAAG
AT4G38910	MP00480	Solyc03g114840_Heinz_pro_extraction_6039bp_	4379	4408	+	-31.7439	5.03e-06	0.0178	ATAAAAAAAAAAAAAGAGGAAGAGAAACAT
AT5G02460	MP00483	Solyc03g114840_Heinz_pro_extraction_6039bp_	4388	4408	+	14.697	5.06e-06	0.0029	AAAAAAGAGGAAGAGAAACAT
AT3G55370	MP00407	Solyc03g114840_Heinz_pro_extraction_6039bp_	3109	3129	+	14.6061	5.07e-06	0.00183	GAACTTTTTTTTTTTTTTTTT
AT5G52660	MP00560	Solyc03g114840_Heinz_pro_extraction_6039bp_	1098	1108	-	15.6364	5.19e-06	0.0283	AGATATTTTCA
AT3G12130	MP00113	Solyc03g114840_Heinz_pro_extraction_6039bp_	4726	4739	+	13.6667	5.22e-06	0.0148	GGAGAAAAAGGAAA
AT1G64620	MP00210	Solyc03g114840_Heinz_pro_extraction_6039bp_	1169	1187	-	14.6212	5.22e-06	0.00428	TAGAAAGAAAAAGAAAATT
AT4G38000	MP00478	Solyc03g114840_Heinz_pro_extraction_6039bp_	3103	3130	+	14.4697	5.23e-06	0.0011	GCGCTTGAACTTTTTTTTTTTTTTTTTT
AT1G51700	MP00199	Solyc03g114840_Heinz_pro_extraction_6039bp_	3845	3865	+	14.4394	5.23e-06	0.00369	AAAAAAGAAAAGAAGACATTG
AT5G66940	MP00593	Solyc03g114840_Heinz_pro_extraction_6039bp_	4753	4781	-	14.5303	5.31e-06	0.00312	TTTTCTTCATTGTCTTCTTTTAAAATATA
AT3G55370	MP00407	Solyc03g114840_Heinz_pro_extraction_6039bp_	5394	5414	+	14.5303	5.36e-06	0.00183	GATTCTTTATGATTTTATTTT
AT2G01930	MP00253	Solyc03g114840_Heinz_pro_extraction_6039bp_	2020	2043	-	6.92424	5.39e-06	0.00701	CGGAGACGGAGAGAAAGGGTAAAA
AT4G38000	MP00478	Solyc03g114840_Heinz_pro_extraction_6039bp_	4730	4757	-	14.4091	5.45e-06	0.00111	ATATATTATTCTCTTCCTTTTCCTTTTT
AT5G40330	MP00538	Solyc03g114840_Heinz_pro_extraction_6039bp_	1997	2007	-	13.5143	5.48e-06	0.0489	AAGGTTGTTGT
AT5G17430	MP00610	Solyc03g114840_Heinz_pro_extraction_6039bp_	4731	4750	+	14.5641	5.59e-06	0.00387	AAAAGGAAAAGGAAGAGAAT
AT5G62940	MP00580	Solyc03g114840_Heinz_pro_extraction_6039bp_	4787	4807	+	14.5152	5.6e-06	0.00381	ATGGGATGGGAAAAGGAAAAA
AT3G55370	MP00407	Solyc03g114840_Heinz_pro_extraction_6039bp_	3110	3130	+	14.4697	5.61e-06	0.00183	AACTTTTTTTTTTTTTTTTTT
AT2G45660	MP00076	Solyc03g114840_Heinz_pro_extraction_6039bp_	3118	3138	+	14.6269	5.62e-06	0.00299	TTTTTTTTTTTTTTTATGATT
AT3G21175	MP00369	Solyc03g114840_Heinz_pro_extraction_6039bp_	2955	2969	-	10.2576	5.63e-06	0.044	TCATTTTCTTCATCA
AT2G37590	MP00295	Solyc03g114840_Heinz_pro_extraction_6039bp_	4729	4743	-	14.6212	5.65e-06	0.00917	TCCTTTTCCTTTTTC
AT1G30490	MP00170	Solyc03g114840_Heinz_pro_extraction_6039bp_	3161	3175	+	14.8955	5.69e-06	0.0234	TTAATGATTATTATC
AT5G56110	MP00564	Solyc03g114840_Heinz_pro_extraction_6039bp_	2411	2425	+	14.4394	5.7e-06	0.0485	AAAAATTAGTTAAAT
AT1G77080	MP00105	Solyc03g114840_Heinz_pro_extraction_6039bp_	2248	2262	+	14.7303	5.71e-06	0.0127	AATTTCTATTTTTAA
AT1G59640	MP00207	Solyc03g114840_Heinz_pro_extraction_6039bp_	217	237	-	14.6818	5.75e-06	0.0692	ATTGTGTCACGTGTCTCTGTT
AT4G38000	MP00478	Solyc03g114840_Heinz_pro_extraction_6039bp_	4759	4786	-	14.3182	5.79e-06	0.00113	CATTGTTTTCTTCATTGTCTTCTTTTAA
AT4G21030	MP00445	Solyc03g114840_Heinz_pro_extraction_6039bp_	4731	4749	+	14.6818	5.79e-06	0.00774	AAAAGGAAAAGGAAGAGAA
AT2G22750	MP00273	Solyc03g114840_Heinz_pro_extraction_6039bp_	4	20	-	14.5263	5.88e-06	0.0559	CACGTTTCTAACGTGAT
AT4G38000	MP00478	Solyc03g114840_Heinz_pro_extraction_6039bp_	5707	5734	+	14.2879	5.91e-06	0.00113	GTTTATTGAGATTCTTTTTTTCTTTTCA
AT1G51700	MP00199	Solyc03g114840_Heinz_pro_extraction_6039bp_	3026	3046	+	14.303	5.93e-06	0.00384	AAATAAAAAAAGAAGTTGAAG
AT2G40260	MP00301	Solyc03g114840_Heinz_pro_extraction_6039bp_	721	735	-	14.3182	5.93e-06	0.0238	TTAAATTATTCTCTC
AT2G01570	MP00611	Solyc03g114840_Heinz_pro_extraction_6039bp_	3111	3130	-	14.2222	5.94e-06	0.0155	AAAAAAAAAAAAAAAAAAGT
AT2G37590	MP00295	Solyc03g114840_Heinz_pro_extraction_6039bp_	1938	1952	+	14.5606	5.97e-06	0.00917	ATACTTAACTTTTTG
AT3G13040	MP00354	Solyc03g114840_Heinz_pro_extraction_6039bp_	4775	4783	+	14.25	5.98e-06	0.0595	AAGAAAACA
AT1G77080	MP00105	Solyc03g114840_Heinz_pro_extraction_6039bp_	865	879	-	14.6404	6.04e-06	0.0127	TGTTTCTATTTATAT
AT3G50410	MP00402	Solyc03g114840_Heinz_pro_extraction_6039bp_	4389	4409	-	14.2121	6.11e-06	0.00767	AATGTTTCTCTTCCTCTTTTT
AT5G47660	MP00552	Solyc03g114840_Heinz_pro_extraction_6039bp_	5016	5030	+	14.4429	6.16e-06	0.0178	ATTTTTTTTTACTTT
AT2G01930	MP00253	Solyc03g114840_Heinz_pro_extraction_6039bp_	4729	4752	+	6.54545	6.18e-06	0.00702	GAAAAAGGAAAAGGAAGAGAATAA
AT1G76890	MP00244	Solyc03g114840_Heinz_pro_extraction_6039bp_	3374	3387	+	14.1061	6.21e-06	0.0398	ATTTTTACCTTTTA
AT3G09600	MP00338	Solyc03g114840_Heinz_pro_extraction_6039bp_	1097	1108	-	15.3485	6.24e-06	0.0209	AGATATTTTCAC
AT3G30210	MP00388	Solyc03g114840_Heinz_pro_extraction_6039bp_	2074	2087	-	14.2273	6.25e-06	0.0584	AATATTAGGTATGA
AT5G66940	MP00593	Solyc03g114840_Heinz_pro_extraction_6039bp_	4789	4817	-	14.2879	6.28e-06	0.00319	GTCCCTACTTTTTTTCCTTTTCCCATCCC
AT3G55370	MP00407	Solyc03g114840_Heinz_pro_extraction_6039bp_	4726	4746	-	14.303	6.32e-06	0.00197	TCTTCCTTTTCCTTTTTCTCC
AT5G39760	MP00536	Solyc03g114840_Heinz_pro_extraction_6039bp_	4952	4973	-	14.6269	6.34e-06	0.00433	ATCTTTAATTAATATTTTTCTT
AT5G66940	MP00593	Solyc03g114840_Heinz_pro_extraction_6039bp_	1159	1187	+	14.2727	6.34e-06	0.00319	GTATTATTAGAATTTTCTTTTTCTTTCTA
AT4G36740	MP00473	Solyc03g114840_Heinz_pro_extraction_6039bp_	2617	2637	-	14.6212	6.51e-06	0.0182	TAAACAATTATTATTTTTTTT
AT1G49480	MP00192	Solyc03g114840_Heinz_pro_extraction_6039bp_	4383	4397	+	14.3881	6.53e-06	0.00327	AAAAAAAAAAAGAGG
AT4G21030	MP00445	Solyc03g114840_Heinz_pro_extraction_6039bp_	3725	3743	+	14.5303	6.55e-06	0.00774	TTTTAAAAAAGATAAAGAA
AT2G45660	MP00076	Solyc03g114840_Heinz_pro_extraction_6039bp_	4763	4783	-	14.403	6.61e-06	0.00336	TGTTTTCTTCATTGTCTTCTT
AT1G52150	MP00200	Solyc03g114840_Heinz_pro_extraction_6039bp_	5473	5487	-	14.7015	6.7e-06	0.0242	GAATGTAATAATTAT
AT4G28140	MP00458	Solyc03g114840_Heinz_pro_extraction_6039bp_	276	295	+	14.4242	6.74e-06	0.0812	GTCGGTGGATAAGATTATGA
AT1G49480	MP00192	Solyc03g114840_Heinz_pro_extraction_6039bp_	1171	1185	-	14.3284	6.78e-06	0.00327	GAAAGAAAAAGAAAA
AT1G72050	MP00229	Solyc03g114840_Heinz_pro_extraction_6039bp_	4724	4742	-	13.528	6.83e-06	0.0348	CCTTTTCCTTTTTCTCCTT
AT5G17430	MP00610	Solyc03g114840_Heinz_pro_extraction_6039bp_	5717	5736	-	14.2308	6.94e-06	0.00448	TTTGAAAAGAAAAAAAGAAT
AT1G29160	MP00166	Solyc03g114840_Heinz_pro_extraction_6039bp_	4727	4747	+	14.2424	6.97e-06	0.0104	GAGAAAAAGGAAAAGGAAGAG
AT5G39760	MP00536	Solyc03g114840_Heinz_pro_extraction_6039bp_	4958	4979	+	14.4925	7e-06	0.00433	AATATTAATTAAAGATAATAGA
AT5G10140	MP00079	Solyc03g114840_Heinz_pro_extraction_6039bp_	2247	2267	-	14.2143	7e-06	0.0245	TAAATTTAAAAATAGAAATTA
AT3G55370	MP00407	Solyc03g114840_Heinz_pro_extraction_6039bp_	3118	3138	+	14.1515	7.05e-06	0.0021	TTTTTTTTTTTTTTTATGATT
AT1G52150	MP00200	Solyc03g114840_Heinz_pro_extraction_6039bp_	3161	3175	-	14.6269	7.09e-06	0.0242	GATAATAATCATTAA
AT5G42520	MP00540	Solyc03g114840_Heinz_pro_extraction_6039bp_	2021	2041	+	5.48684	7.11e-06	0.0532	TTTACCCTTTCTCTCCGTCTC
AT3G45610	MP00392	Solyc03g114840_Heinz_pro_extraction_6039bp_	4380	4398	-	14.197	7.14e-06	0.00842	TCCTCTTTTTTTTTTTTTA
AT2G40260	MP00301	Solyc03g114840_Heinz_pro_extraction_6039bp_	4743	4757	-	14.1515	7.21e-06	0.0238	ATATATTATTCTCTT
AT1G69570	MP00223	Solyc03g114840_Heinz_pro_extraction_6039bp_	2057	2083	+	13.9545	7.26e-06	0.00478	TTGGTACCTTTTTTTTTTCATACCTAA
AT4G35580	MP00108	Solyc03g114840_Heinz_pro_extraction_6039bp_	3152	3160	-	16.8455	7.28e-06	0.053	TTAAGTAAT
AT3G47500	MP00394	Solyc03g114840_Heinz_pro_extraction_6039bp_	2144	2162	-	14.2273	7.3e-06	0.0115	TAAAAGTAAAAAGCTAAAT
AT5G02460	MP00483	Solyc03g114840_Heinz_pro_extraction_6039bp_	1709	1729	-	14.1818	7.33e-06	0.00355	TATAAAGTAAAAAAATATTGA
AT5G02460	MP00483	Solyc03g114840_Heinz_pro_extraction_6039bp_	3114	3134	-	14.1818	7.33e-06	0.00355	ATAAAAAAAAAAAAAAAAAAA
AT1G24260	MP00605	Solyc03g114840_Heinz_pro_extraction_6039bp_	4613	4625	-	13.9143	7.35e-06	0.0703	CTATAAATAGAAA
AT4G38000	MP00478	Solyc03g114840_Heinz_pro_extraction_6039bp_	2142	2169	+	13.9394	7.43e-06	0.00137	TTATTTAGCTTTTTACTTTTATATTTTA
AT3G45610	MP00392	Solyc03g114840_Heinz_pro_extraction_6039bp_	4721	4739	-	14.1364	7.54e-06	0.00842	TTTCCTTTTTCTCCTTAAA
AT1G32240	MP00174	Solyc03g114840_Heinz_pro_extraction_6039bp_	722	736	-	14.5	7.6e-06	0.036	TTTAAATTATTCTCT
AT2G45660	MP00076	Solyc03g114840_Heinz_pro_extraction_6039bp_	4760	4780	-	14.194	7.67e-06	0.00374	TTTCTTCATTGTCTTCTTTTA
AT5G58900	MP00568	Solyc03g114840_Heinz_pro_extraction_6039bp_	279	293	+	14.3636	7.73e-06	0.0469	GGTGGATAAGATTAT
AT5G62940	MP00580	Solyc03g114840_Heinz_pro_extraction_6039bp_	1717	1737	-	14.1364	7.73e-06	0.00415	ATTAATTTTATAAAGTAAAAA
AT2G37590	MP00295	Solyc03g114840_Heinz_pro_extraction_6039bp_	4795	4809	-	14.2727	7.74e-06	0.00991	TTTTTTTCCTTTTCC
AT3G50410	MP00402	Solyc03g114840_Heinz_pro_extraction_6039bp_	2142	2162	+	13.9545	7.75e-06	0.00811	TTATTTAGCTTTTTACTTTTA
AT5G17430	MP00610	Solyc03g114840_Heinz_pro_extraction_6039bp_	3843	3862	+	14.0385	7.84e-06	0.00448	CCAAAAAAGAAAAGAAGACA
AT5G17430	MP00610	Solyc03g114840_Heinz_pro_extraction_6039bp_	4729	4748	+	14.0385	7.84e-06	0.00448	GAAAAAGGAAAAGGAAGAGA
AT1G64620	MP00210	Solyc03g114840_Heinz_pro_extraction_6039bp_	1717	1735	-	14.1667	7.87e-06	0.00534	TAATTTTATAAAGTAAAAA
AT5G62940	MP00580	Solyc03g114840_Heinz_pro_extraction_6039bp_	1293	1313	-	14.1061	7.93e-06	0.00415	TTAATAACTAAAAAGAAAAAT
AT5G62940	MP00580	Solyc03g114840_Heinz_pro_extraction_6039bp_	2058	2078	-	14.1061	7.93e-06	0.00415	TATGAAAAAAAAAAGGTACCA
AT5G08130	MP00498	Solyc03g114840_Heinz_pro_extraction_6039bp_	225	238	+	14.803	7.94e-06	0.0957	CACGTGACACAATC
AT1G64620	MP00210	Solyc03g114840_Heinz_pro_extraction_6039bp_	2058	2076	-	14.1515	7.98e-06	0.00534	TGAAAAAAAAAAGGTACCA
AT2G01940	MP00254	Solyc03g114840_Heinz_pro_extraction_6039bp_	2749	2763	-	14.0152	8.01e-06	0.0377	TACACAAGACAAAAT
AT2G01570	MP00611	Solyc03g114840_Heinz_pro_extraction_6039bp_	2022	2041	-	13.8472	8.01e-06	0.0155	GAGACGGAGAGAAAGGGTAA
AT1G69570	MP00223	Solyc03g114840_Heinz_pro_extraction_6039bp_	4727	4753	-	13.7879	8.08e-06	0.00491	ATTATTCTCTTCCTTTTCCTTTTTCTC
AT2G01570	MP00611	Solyc03g114840_Heinz_pro_extraction_6039bp_	3114	3133	-	13.8333	8.1e-06	0.0155	TAAAAAAAAAAAAAAAAAAA
AT5G63260	MP00582	Solyc03g114840_Heinz_pro_extraction_6039bp_	4729	4739	+	13.697	8.21e-06	0.0384	GAAAAAGGAAA
AT5G65410	MP00588	Solyc03g114840_Heinz_pro_extraction_6039bp_	1369	1383	+	13.9403	8.25e-06	0.0249	TTATTAATTATTTAT
AT5G65410	MP00588	Solyc03g114840_Heinz_pro_extraction_6039bp_	1776	1790	+	13.9403	8.25e-06	0.0249	TTATTAATTATAATA
AT3G50410	MP00402	Solyc03g114840_Heinz_pro_extraction_6039bp_	4760	4780	-	13.8788	8.3e-06	0.00811	TTTCTTCATTGTCTTCTTTTA
AT5G39760	MP00536	Solyc03g114840_Heinz_pro_extraction_6039bp_	2790	2811	-	14.2537	8.31e-06	0.00463	ATGATCAATTAATAAATATATA
AT4G14770	MP00433	Solyc03g114840_Heinz_pro_extraction_6039bp_	5412	5426	+	14	8.33e-06	0.0239	TTTTATAATTTAAAA
AT3G03660	MP00330	Solyc03g114840_Heinz_pro_extraction_6039bp_	3155	3165	+	14.3611	8.37e-06	0.0816	ACTTAATTAAT
AT2G01930	MP00253	Solyc03g114840_Heinz_pro_extraction_6039bp_	4380	4403	+	5.68182	8.38e-06	0.00817	TAAAAAAAAAAAAAGAGGAAGAGA
AT5G17300	MP00515	Solyc03g114840_Heinz_pro_extraction_6039bp_	4157	4170	-	14.7121	8.39e-06	0.0147	AAAAAAATATCACA
AT1G76880	MP00243	Solyc03g114840_Heinz_pro_extraction_6039bp_	3369	3384	-	14.0455	8.48e-06	0.0137	AAGGTAAAAATAGATC
AT1G49480	MP00192	Solyc03g114840_Heinz_pro_extraction_6039bp_	86	100	+	13.9104	8.67e-06	0.004	GAAAAAAACAAATAT
AT2G45660	MP00076	Solyc03g114840_Heinz_pro_extraction_6039bp_	2020	2040	+	14.0149	8.69e-06	0.00391	TTTTACCCTTTCTCTCCGTCT
AT2G45660	MP00076	Solyc03g114840_Heinz_pro_extraction_6039bp_	4722	4742	-	14.0149	8.69e-06	0.00391	CCTTTTCCTTTTTCTCCTTAA
AT5G17300	MP00515	Solyc03g114840_Heinz_pro_extraction_6039bp_	2207	2220	+	14.6364	8.76e-06	0.0147	GAAAAAATATCATA
AT5G62940	MP00580	Solyc03g114840_Heinz_pro_extraction_6039bp_	2356	2376	-	13.9848	8.76e-06	0.00415	AAATAAAAAATAAAGATATTA
AT5G62940	MP00580	Solyc03g114840_Heinz_pro_extraction_6039bp_	5021	5041	-	13.9697	8.87e-06	0.00415	ATACATCACGAAAAGTAAAAA
AT3G09600	MP00338	Solyc03g114840_Heinz_pro_extraction_6039bp_	4159	4170	+	14.5606	8.94e-06	0.0209	TGATATTTTTTT
AT3G09600	MP00338	Solyc03g114840_Heinz_pro_extraction_6039bp_	3180	3191	-	14.5606	8.94e-06	0.0209	TGATATTTTTTT
AT1G33240	MP00177	Solyc03g114840_Heinz_pro_extraction_6039bp_	3375	3384	-	13.8939	8.97e-06	0.028	AAGGTAAAAA
AT2G01930	MP00253	Solyc03g114840_Heinz_pro_extraction_6039bp_	2024	2047	-	5.48485	8.98e-06	0.00817	GATACGGAGACGGAGAGAAAGGGT
AT4G38000	MP00478	Solyc03g114840_Heinz_pro_extraction_6039bp_	4383	4410	-	13.6364	9.03e-06	0.00162	TAATGTTTCTCTTCCTCTTTTTTTTTTT
AT3G52440	MP00405	Solyc03g114840_Heinz_pro_extraction_6039bp_	4729	4739	+	13.3485	9.06e-06	0.0374	GAAAAAGGAAA
AT3G28920	MP00387	Solyc03g114840_Heinz_pro_extraction_6039bp_	1771	1785	+	14.209	9.13e-06	0.0299	TATTATTATTAATTA
AT5G47660	MP00552	Solyc03g114840_Heinz_pro_extraction_6039bp_	662	676	-	13.9857	9.15e-06	0.0178	AATTTTTTTTACTTT
AT3G12130	MP00113	Solyc03g114840_Heinz_pro_extraction_6039bp_	1171	1184	-	13.2727	9.22e-06	0.0166	AAAGAAAAAGAAAA
AT1G69570	MP00223	Solyc03g114840_Heinz_pro_extraction_6039bp_	4722	4748	-	13.5758	9.24e-06	0.00521	TCTCTTCCTTTTCCTTTTTCTCCTTAA
AT5G60850	MP00570	Solyc03g114840_Heinz_pro_extraction_6039bp_	1716	1729	-	13.8939	9.24e-06	0.0315	TATAAAGTAAAAAA
AT5G02460	MP00483	Solyc03g114840_Heinz_pro_extraction_6039bp_	3115	3135	-	13.8485	9.24e-06	0.00416	CATAAAAAAAAAAAAAAAAAA
AT3G50410	MP00402	Solyc03g114840_Heinz_pro_extraction_6039bp_	1284	1304	+	13.7576	9.25e-06	0.00814	TTATGTCTCATTTTTCTTTTT
AT5G10140	MP00079	Solyc03g114840_Heinz_pro_extraction_6039bp_	4206	4226	-	13.7857	9.26e-06	0.0245	CATAATTTAAAAAAGAAAGAA
AT2G22750	MP00273	Solyc03g114840_Heinz_pro_extraction_6039bp_	6	22	+	13.7632	9.28e-06	0.0559	CACGTTAGAAACGTGCG
AT4G18960	MP00609	Solyc03g114840_Heinz_pro_extraction_6039bp_	424	442	+	13.7746	9.29e-06	0.038	TTTTTTCCCTTAATGGTAT
AT3G50260	MP00401	Solyc03g114840_Heinz_pro_extraction_6039bp_	275	289	-	14.197	9.29e-06	0.112	TCTTATCCACCGACT
AT1G69780	MP00225	Solyc03g114840_Heinz_pro_extraction_6039bp_	2781	2791	+	13.9104	9.34e-06	0.0379	TTAATAATTTA
AT5G67190	MP00595	Solyc03g114840_Heinz_pro_extraction_6039bp_	275	289	-	14.2121	9.43e-06	0.114	TCTTATCCACCGACT
AT1G31140	MP00172	Solyc03g114840_Heinz_pro_extraction_6039bp_	3841	3855	+	13.5758	9.58e-06	0.0234	TGCCAAAAAAGAAAA
AT5G01380	MP00481	Solyc03g114840_Heinz_pro_extraction_6039bp_	6	22	-	14.2714	9.59e-06	0.0863	CGCACGTTTCTAACGTG
AT2G45660	MP00076	Solyc03g114840_Heinz_pro_extraction_6039bp_	3026	3046	-	13.8657	9.63e-06	0.00417	CTTCAACTTCTTTTTTTATTT
AT5G20240	MP00080	Solyc03g114840_Heinz_pro_extraction_6039bp_	3843	3856	+	13.803	9.65e-06	0.0426	CCAAAAAAGAAAAG
AT4G14770	MP00433	Solyc03g114840_Heinz_pro_extraction_6039bp_	2400	2414	+	13.7164	9.67e-06	0.0239	AATTTAATTTTAAAA
AT2G20110	MP00269	Solyc03g114840_Heinz_pro_extraction_6039bp_	5412	5426	-	13.8955	9.69e-06	0.0162	TTTTAAATTATAAAA
AT3G47500	MP00394	Solyc03g114840_Heinz_pro_extraction_6039bp_	1717	1735	-	13.8636	9.72e-06	0.0122	TAATTTTATAAAGTAAAAA
AT5G39760	MP00536	Solyc03g114840_Heinz_pro_extraction_6039bp_	1749	1770	-	14.0299	9.73e-06	0.00493	ATAATAAATTAAAAACTTAATA
AT5G38860	MP00534	Solyc03g114840_Heinz_pro_extraction_6039bp_	223	240	-	13.6316	9.78e-06	0.118	ATGATTGTGTCACGTGTC
AT5G45580	MP00544	Solyc03g114840_Heinz_pro_extraction_6039bp_	5260	5273	+	14.1364	9.79e-06	0.0854	ATTAGAATATTTTG
AT5G47660	MP00552	Solyc03g114840_Heinz_pro_extraction_6039bp_	1712	1726	+	13.9	9.81e-06	0.0178	ATATTTTTTTACTTT
AT1G25340	MP00159	Solyc03g114840_Heinz_pro_extraction_6039bp_	835	849	+	14.1286	9.84e-06	0.0829	AAGATAAATTAGGTT
AT3G55370	MP00407	Solyc03g114840_Heinz_pro_extraction_6039bp_	4377	4397	-	13.6667	9.89e-06	0.00271	CCTCTTTTTTTTTTTTTATTA
AT3G55370	MP00407	Solyc03g114840_Heinz_pro_extraction_6039bp_	5716	5736	+	13.6667	9.89e-06	0.00271	GATTCTTTTTTTCTTTTCAAA
AT5G66940	MP00593	Solyc03g114840_Heinz_pro_extraction_6039bp_	3110	3138	+	13.6061	9.91e-06	0.00458	AACTTTTTTTTTTTTTTTTTTTTATGATT
AT3G22780	MP00370	Solyc03g114840_Heinz_pro_extraction_6039bp_	2399	2413	+	13.7222	1.01e-05	0.0175	TAATTTAATTTTAAA
AT1G76880	MP00243	Solyc03g114840_Heinz_pro_extraction_6039bp_	2145	2160	-	13.8485	1.01e-05	0.0137	AAAGTAAAAAGCTAAA
AT1G51700	MP00199	Solyc03g114840_Heinz_pro_extraction_6039bp_	2055	2075	-	13.697	1.01e-05	0.00537	GAAAAAAAAAAGGTACCAATA
AT1G51700	MP00199	Solyc03g114840_Heinz_pro_extraction_6039bp_	4846	4866	+	13.697	1.01e-05	0.00537	GAAAAAAAAAAGTTTTAAGTA
AT4G38000	MP00478	Solyc03g114840_Heinz_pro_extraction_6039bp_	3729	3756	-	13.4545	1.01e-05	0.00174	CAACTAAAAAAATTTCTTTATCTTTTTT
AT1G29160	MP00166	Solyc03g114840_Heinz_pro_extraction_6039bp_	1717	1737	-	13.7727	1.02e-05	0.0115	ATTAATTTTATAAAGTAAAAA
AT4G38000	MP00478	Solyc03g114840_Heinz_pro_extraction_6039bp_	4384	4411	-	13.4394	1.02e-05	0.00174	CTAATGTTTCTCTTCCTCTTTTTTTTTT
AT5G02460	MP00483	Solyc03g114840_Heinz_pro_extraction_6039bp_	2050	2070	-	13.697	1.03e-05	0.00431	AAAAAAGGTACCAATAAAGTA
AT3G06740	MP00335	Solyc03g114840_Heinz_pro_extraction_6039bp_	2953	2971	-	10.662	1.03e-05	0.083	AATCATTTTCTTCATCATT
AT2G40260	MP00301	Solyc03g114840_Heinz_pro_extraction_6039bp_	2649	2663	-	13.8182	1.03e-05	0.0238	CTAATTCATTCTTTT
AT2G45650	MP00315	Solyc03g114840_Heinz_pro_extraction_6039bp_	5996	6014	-	12.7576	1.03e-05	0.0262	GTTCCAAAATTAGTAATAA
AT1G29160	MP00166	Solyc03g114840_Heinz_pro_extraction_6039bp_	5021	5041	-	13.7576	1.03e-05	0.0115	ATACATCACGAAAAGTAAAAA
AT5G60130	MP00569	Solyc03g114840_Heinz_pro_extraction_6039bp_	3632	3650	+	13.3788	1.04e-05	0.0333	AAGAAAAAATAAAACATAA
AT1G51700	MP00199	Solyc03g114840_Heinz_pro_extraction_6039bp_	5830	5850	+	13.6667	1.04e-05	0.00537	AAAACTAAAAAGTTGATTCAG
AT2G20110	MP00269	Solyc03g114840_Heinz_pro_extraction_6039bp_	3501	3515	-	13.7612	1.05e-05	0.0162	TTTCAAATATTGTTA
AT5G47370	MP00550	Solyc03g114840_Heinz_pro_extraction_6039bp_	3162	3172	-	14.1515	1.05e-05	0.0738	AATAATCATTA
AT2G01570	MP00611	Solyc03g114840_Heinz_pro_extraction_6039bp_	412	431	-	13.4861	1.06e-05	0.0167	GGAAAAAAGACAAATATAAC
AT5G66940	MP00593	Solyc03g114840_Heinz_pro_extraction_6039bp_	3366	3394	+	13.5	1.06e-05	0.00458	TTCGATCTATTTTTACCTTTTATCAAATT
AT1G69570	MP00223	Solyc03g114840_Heinz_pro_extraction_6039bp_	3721	3747	-	13.3485	1.06e-05	0.00546	AAATTTCTTTATCTTTTTTAAAAATTC
AT5G61620	MP00573	Solyc03g114840_Heinz_pro_extraction_6039bp_	5683	5697	-	13.8788	1.07e-05	0.0795	AATTTGGATATAATT
AT4G38910	MP00480	Solyc03g114840_Heinz_pro_extraction_6039bp_	4536	4565	+	-36.0854	1.08e-05	0.0288	ATAATTATAGACAAAGGTACATAGAGAGAA
AT1G02065	MP00090	Solyc03g114840_Heinz_pro_extraction_6039bp_	2054	2069	+	13.6292	1.09e-05	0.0553	TTATTGGTACCTTTTT
AT3G47500	MP00394	Solyc03g114840_Heinz_pro_extraction_6039bp_	4382	4400	+	13.7121	1.09e-05	0.0122	AAAAAAAAAAAAGAGGAAG
AT1G30490	MP00170	Solyc03g114840_Heinz_pro_extraction_6039bp_	2947	2961	-	13.9403	1.09e-05	0.0274	TTCATCATTAGGATT
AT3G45610	MP00392	Solyc03g114840_Heinz_pro_extraction_6039bp_	2060	2078	+	13.7121	1.09e-05	0.0107	GTACCTTTTTTTTTTCATA
AT1G10120	MP00135	Solyc03g114840_Heinz_pro_extraction_6039bp_	216	236	+	14	1.1e-05	0.132	GAACAGAGACACGTGACACAA
AT5G66940	MP00593	Solyc03g114840_Heinz_pro_extraction_6039bp_	3111	3139	+	13.4394	1.1e-05	0.00458	ACTTTTTTTTTTTTTTTTTTTTATGATTC
AT1G69570	MP00223	Solyc03g114840_Heinz_pro_extraction_6039bp_	4781	4807	-	13.2879	1.11e-05	0.00546	TTTTTCCTTTTCCCATCCCATCATTGT
AT2G45190	MP00620	Solyc03g114840_Heinz_pro_extraction_6039bp_	1766	1775	-	12.2838	1.11e-05	0.0169	TAATAATAAT
AT2G45190	MP00620	Solyc03g114840_Heinz_pro_extraction_6039bp_	1769	1778	-	12.2838	1.11e-05	0.0169	TAATAATAAT
AT2G45190	MP00620	Solyc03g114840_Heinz_pro_extraction_6039bp_	1772	1781	-	12.2838	1.11e-05	0.0169	TAATAATAAT
AT1G64620	MP00210	Solyc03g114840_Heinz_pro_extraction_6039bp_	5021	5039	-	13.7576	1.12e-05	0.00685	ACATCACGAAAAGTAAAAA
AT5G10140	MP00079	Solyc03g114840_Heinz_pro_extraction_6039bp_	5996	6016	-	13.4857	1.12e-05	0.0245	TTGTTCCAAAATTAGTAATAA
AT1G44830	MP00185	Solyc03g114840_Heinz_pro_extraction_6039bp_	275	289	-	13.5152	1.12e-05	0.135	TCTTATCCACCGACT
AT4G38000	MP00478	Solyc03g114840_Heinz_pro_extraction_6039bp_	4388	4415	-	13.2879	1.13e-05	0.00176	ATCACTAATGTTTCTCTTCCTCTTTTTT
AT3G50410	MP00402	Solyc03g114840_Heinz_pro_extraction_6039bp_	2049	2069	+	13.5303	1.13e-05	0.00904	ATACTTTATTGGTACCTTTTT
AT5G02460	MP00483	Solyc03g114840_Heinz_pro_extraction_6039bp_	4735	4755	+	13.5455	1.14e-05	0.00447	GGAAAAGGAAGAGAATAATAT
AT4G38000	MP00478	Solyc03g114840_Heinz_pro_extraction_6039bp_	1925	1952	+	13.2727	1.14e-05	0.00176	TTGTACTTTTCAGATACTTAACTTTTTG
AT4G38000	MP00478	Solyc03g114840_Heinz_pro_extraction_6039bp_	4955	4982	-	13.2727	1.14e-05	0.00176	TTTTCTATTATCTTTAATTAATATTTTT
AT3G58780	MP00093	Solyc03g114840_Heinz_pro_extraction_6039bp_	3839	3856	+	13.4024	1.14e-05	0.0525	GTTGCCAAAAAAGAAAAG
AT3G04030	MP00331	Solyc03g114840_Heinz_pro_extraction_6039bp_	5260	5273	+	13.8333	1.14e-05	0.0919	ATTAGAATATTTTG
AT4G38000	MP00478	Solyc03g114840_Heinz_pro_extraction_6039bp_	5391	5418	+	13.2576	1.15e-05	0.00176	TTTGATTCTTTATGATTTTATTTTTATA
AT3G12130	MP00113	Solyc03g114840_Heinz_pro_extraction_6039bp_	2146	2159	-	13.0909	1.15e-05	0.0166	AAGTAAAAAGCTAA
AT3G11280	MP00347	Solyc03g114840_Heinz_pro_extraction_6039bp_	3167	3180	+	13.6818	1.15e-05	0.111	ATTATTATCTTAAA
AT1G18960	MP00148	Solyc03g114840_Heinz_pro_extraction_6039bp_	1989	2010	+	13.9474	1.15e-05	0.139	GGACATGAACAACAACCTTAAA
AT3G12130	MP00113	Solyc03g114840_Heinz_pro_extraction_6039bp_	5832	5845	+	13.0758	1.17e-05	0.0166	AACTAAAAAGTTGA
AT2G01570	MP00611	Solyc03g114840_Heinz_pro_extraction_6039bp_	4392	4411	+	13.3611	1.17e-05	0.0167	AAGAGGAAGAGAAACATTAG
AT2G38090	MP00296	Solyc03g114840_Heinz_pro_extraction_6039bp_	4081	4101	-	13.6098	1.17e-05	0.0747	ATTAAAATAGATAAATATATA
AT1G52150	MP00200	Solyc03g114840_Heinz_pro_extraction_6039bp_	2947	2961	+	13.8358	1.18e-05	0.0267	AATCCTAATGATGAA
AT1G14687	MP00143	Solyc03g114840_Heinz_pro_extraction_6039bp_	4071	4081	-	13.4697	1.2e-05	0.0416	ATTCGAATAAT
AT3G10113	MP00341	Solyc03g114840_Heinz_pro_extraction_6039bp_	1590	1604	-	14.2424	1.21e-05	0.0192	TACACAAATATCTAT
AT2G18350	MP00268	Solyc03g114840_Heinz_pro_extraction_6039bp_	1146	1160	+	13.7164	1.21e-05	0.0282	AAATATAATTAGAGT
AT4G21080	MP00446	Solyc03g114840_Heinz_pro_extraction_6039bp_	1434	1447	-	13.5303	1.21e-05	0.0558	AATAAAGATAATTT
AT2G01930	MP00253	Solyc03g114840_Heinz_pro_extraction_6039bp_	2026	2049	-	4.60606	1.22e-05	0.00955	TCGATACGGAGACGGAGAGAAAGG
AT5G66940	MP00593	Solyc03g114840_Heinz_pro_extraction_6039bp_	4730	4758	-	13.2879	1.22e-05	0.00477	AATATATTATTCTCTTCCTTTTCCTTTTT
AT3G61150	MP00418	Solyc03g114840_Heinz_pro_extraction_6039bp_	1021	1031	+	14.0448	1.22e-05	0.0334	TTAATTAATGA
AT3G61150	MP00418	Solyc03g114840_Heinz_pro_extraction_6039bp_	3157	3167	+	14.0448	1.22e-05	0.0334	TTAATTAATGA
AT3G22780	MP00370	Solyc03g114840_Heinz_pro_extraction_6039bp_	5411	5425	+	13.375	1.22e-05	0.0175	TTTTTATAATTTAAA
AT2G27300	MP00280	Solyc03g114840_Heinz_pro_extraction_6039bp_	5724	5742	+	13.5909	1.23e-05	0.0487	TTTTCTTTTCAAAGAAGTA
AT4G00730	MP00421	Solyc03g114840_Heinz_pro_extraction_6039bp_	1021	1031	-	14.1818	1.23e-05	0.0371	TCATTAATTAA
AT4G00730	MP00421	Solyc03g114840_Heinz_pro_extraction_6039bp_	3157	3167	-	14.1818	1.23e-05	0.0371	TCATTAATTAA
AT3G55370	MP00407	Solyc03g114840_Heinz_pro_extraction_6039bp_	2358	2378	+	13.3333	1.24e-05	0.00327	ATATCTTTATTTTTTATTTAA
AT3G09600	MP00338	Solyc03g114840_Heinz_pro_extraction_6039bp_	1592	1603	+	14	1.24e-05	0.0217	AGATATTTGTGT
AT1G49480	MP00192	Solyc03g114840_Heinz_pro_extraction_6039bp_	2063	2077	-	13.2836	1.25e-05	0.00537	ATGAAAAAAAAAAGG
AT3G45610	MP00392	Solyc03g114840_Heinz_pro_extraction_6039bp_	4727	4745	-	13.5455	1.26e-05	0.0109	CTTCCTTTTCCTTTTTCTC
AT2G01930	MP00253	Solyc03g114840_Heinz_pro_extraction_6039bp_	4545	4568	+	4.5	1.26e-05	0.00955	GACAAAGGTACATAGAGAGAAATT
AT1G49480	MP00192	Solyc03g114840_Heinz_pro_extraction_6039bp_	5717	5731	-	13.2537	1.27e-05	0.00537	AAAGAAAAAAAGAAT
AT2G28810	MP00281	Solyc03g114840_Heinz_pro_extraction_6039bp_	2348	2368	+	13.4848	1.27e-05	0.00957	TTTTTATATAATATCTTTATT
AT1G27730	MP00162	Solyc03g114840_Heinz_pro_extraction_6039bp_	1489	1499	+	12.3134	1.27e-05	0.124	CACACTCACTC
AT1G18330	MP00146	Solyc03g114840_Heinz_pro_extraction_6039bp_	2209	2220	+	14.0455	1.28e-05	0.0298	AAAAATATCATA
AT1G18330	MP00146	Solyc03g114840_Heinz_pro_extraction_6039bp_	3182	3193	+	14.0455	1.28e-05	0.0298	AAAAATATCATA
AT4G38000	MP00478	Solyc03g114840_Heinz_pro_extraction_6039bp_	2348	2375	+	13.0758	1.28e-05	0.00192	TTTTTATATAATATCTTTATTTTTTATT
AT1G32240	MP00174	Solyc03g114840_Heinz_pro_extraction_6039bp_	4744	4758	-	13.8571	1.29e-05	0.036	AATATATTATTCTCT
AT3G54340	MP00077	Solyc03g114840_Heinz_pro_extraction_6039bp_	3841	3855	+	13.4429	1.3e-05	0.0426	TGCCAAAAAAGAAAA
AT3G01530	MP00324	Solyc03g114840_Heinz_pro_extraction_6039bp_	2075	2088	+	13.5303	1.3e-05	0.125	CATACCTAATATTT
AT5G61270	MP00571	Solyc03g114840_Heinz_pro_extraction_6039bp_	224	238	-	13.6447	1.31e-05	0.158	GATTGTGTCACGTGT
AT2G38340	MP00298	Solyc03g114840_Heinz_pro_extraction_6039bp_	272	288	-	14.0455	1.31e-05	0.158	CTTATCCACCGACTTGT
AT3G10490	MP00612	Solyc03g114840_Heinz_pro_extraction_6039bp_	5724	5743	+	13.0658	1.32e-05	0.135	TTTTCTTTTCAAAGAAGTAA
AT2G22540	MP00272	Solyc03g114840_Heinz_pro_extraction_6039bp_	425	439	+	13.2424	1.33e-05	0.102	TTTTTCCCTTAATGG
AT2G02080	MP00256	Solyc03g114840_Heinz_pro_extraction_6039bp_	84	100	+	12.0909	1.33e-05	0.0627	GGGAAAAAAACAAATAT
AT3G55370	MP00407	Solyc03g114840_Heinz_pro_extraction_6039bp_	4376	4396	-	13.2273	1.33e-05	0.00338	CTCTTTTTTTTTTTTTATTAC
AT4G30080	MP00461	Solyc03g114840_Heinz_pro_extraction_6039bp_	70	90	+	2.07229	1.33e-05	0.0506	TATTTAATTATAGGGGGAAAA
AT1G30490	MP00170	Solyc03g114840_Heinz_pro_extraction_6039bp_	2620	2634	-	13.6418	1.33e-05	0.0274	ACAATTATTATTTTT
AT1G70000	MP00630	Solyc03g114840_Heinz_pro_extraction_6039bp_	280	289	+	13.102	1.34e-05	0.139	GTGGATAAGA
AT1G29160	MP00166	Solyc03g114840_Heinz_pro_extraction_6039bp_	4787	4807	+	13.4242	1.34e-05	0.0122	ATGGGATGGGAAAAGGAAAAA
AT5G58900	MP00568	Solyc03g114840_Heinz_pro_extraction_6039bp_	5379	5393	-	13.7121	1.34e-05	0.0469	AAAGGATAATATTAG
AT1G51700	MP00199	Solyc03g114840_Heinz_pro_extraction_6039bp_	4799	4819	+	13.3636	1.34e-05	0.00584	AAGGAAAAAAAGTAGGGACAT
AT1G76890	MP00244	Solyc03g114840_Heinz_pro_extraction_6039bp_	1716	1729	+	13.3485	1.34e-05	0.0429	TTTTTTACTTTATA
AT1G51700	MP00199	Solyc03g114840_Heinz_pro_extraction_6039bp_	3214	3234	+	13.3485	1.35e-05	0.00584	TAGGAGAAAAAGAAATACATA
AT1G51700	MP00199	Solyc03g114840_Heinz_pro_extraction_6039bp_	4731	4751	+	13.3485	1.35e-05	0.00584	AAAAGGAAAAGGAAGAGAATA
AT4G30080	MP00461	Solyc03g114840_Heinz_pro_extraction_6039bp_	1112	1132	+	2.01205	1.35e-05	0.0506	TATGTCATTTTAAGGGAAAAA
AT5G20240	MP00080	Solyc03g114840_Heinz_pro_extraction_6039bp_	4388	4401	+	13.3333	1.36e-05	0.0426	AAAAAAGAGGAAGA
AT5G17430	MP00610	Solyc03g114840_Heinz_pro_extraction_6039bp_	4723	4742	+	13.1282	1.37e-05	0.00702	TAAGGAGAAAAAGGAAAAGG
AT5G17430	MP00610	Solyc03g114840_Heinz_pro_extraction_6039bp_	4766	4785	+	13.1154	1.38e-05	0.00702	AAGACAATGAAGAAAACAAT
AT3G01470	MP00323	Solyc03g114840_Heinz_pro_extraction_6039bp_	2624	2634	+	14.0746	1.38e-05	0.0308	ATAATAATTGT
AT5G66940	MP00593	Solyc03g114840_Heinz_pro_extraction_6039bp_	2048	2076	+	13.0909	1.38e-05	0.0049	GATACTTTATTGGTACCTTTTTTTTTTCA
AT4G14770	MP00433	Solyc03g114840_Heinz_pro_extraction_6039bp_	2401	2415	-	13.0149	1.38e-05	0.0239	TTTTTAAAATTAAAT
AT2G20180	MP00074	Solyc03g114840_Heinz_pro_extraction_6039bp_	224	237	-	13.8421	1.39e-05	0.168	ATTGTGTCACGTGT
AT5G17300	MP00515	Solyc03g114840_Heinz_pro_extraction_6039bp_	1590	1603	-	14.0152	1.4e-05	0.0188	ACACAAATATCTAT
AT5G02460	MP00483	Solyc03g114840_Heinz_pro_extraction_6039bp_	4759	4779	+	13.2121	1.42e-05	0.00501	TTAAAAGAAGACAATGAAGAA
AT2G28810	MP00281	Solyc03g114840_Heinz_pro_extraction_6039bp_	3729	3749	-	13.3333	1.42e-05	0.00957	AAAAATTTCTTTATCTTTTTT
AT1G29160	MP00166	Solyc03g114840_Heinz_pro_extraction_6039bp_	2144	2164	-	13.3485	1.42e-05	0.0122	TATAAAAGTAAAAAGCTAAAT
AT5G66940	MP00593	Solyc03g114840_Heinz_pro_extraction_6039bp_	3112	3140	+	13.0455	1.42e-05	0.0049	CTTTTTTTTTTTTTTTTTTTTATGATTCA
AT5G02460	MP00483	Solyc03g114840_Heinz_pro_extraction_6039bp_	3368	3388	-	13.197	1.43e-05	0.00501	ATAAAAGGTAAAAATAGATCG
AT1G69570	MP00223	Solyc03g114840_Heinz_pro_extraction_6039bp_	1169	1195	+	12.8636	1.43e-05	0.00666	AATTTTCTTTTTCTTTCTAAATAACAC
AT2G40260	MP00301	Solyc03g114840_Heinz_pro_extraction_6039bp_	1340	1354	+	13.4848	1.43e-05	0.0238	TTTTAAAATTCTCAT
AT4G21080	MP00446	Solyc03g114840_Heinz_pro_extraction_6039bp_	3735	3748	+	13.3182	1.44e-05	0.0558	GATAAAGAAATTTT
AT1G75240	MP00238	Solyc03g114840_Heinz_pro_extraction_6039bp_	5337	5347	+	13.0746	1.45e-05	0.145	ATGTAATTAGC
AT1G77080	MP00105	Solyc03g114840_Heinz_pro_extraction_6039bp_	4207	4221	+	13.0337	1.45e-05	0.0196	TCTTTCTTTTTTAAA
AT1G66420	MP00214	Solyc03g114840_Heinz_pro_extraction_6039bp_	5381	5399	+	12.9024	1.45e-05	0.105	AATATTATCCTTTGATTCT
AT4G21030	MP00445	Solyc03g114840_Heinz_pro_extraction_6039bp_	3374	3392	-	13.4697	1.45e-05	0.0125	TTTGATAAAAGGTAAAAAT
AT2G20110	MP00269	Solyc03g114840_Heinz_pro_extraction_6039bp_	2605	2619	-	13.1493	1.46e-05	0.0167	TTTTAAATATAGTAT
AT5G66940	MP00593	Solyc03g114840_Heinz_pro_extraction_6039bp_	4798	4826	-	13	1.46e-05	0.0049	TATTTCAATGTCCCTACTTTTTTTCCTTT
AT2G18350	MP00268	Solyc03g114840_Heinz_pro_extraction_6039bp_	4958	4972	+	13.5224	1.47e-05	0.0282	AATATTAATTAAAGA
AT4G38000	MP00478	Solyc03g114840_Heinz_pro_extraction_6039bp_	4823	4850	-	12.8485	1.48e-05	0.00214	TTTTCTTTCAGCTAGATTTTATTTTATT
AT2G28810	MP00281	Solyc03g114840_Heinz_pro_extraction_6039bp_	3368	3388	+	13.2576	1.5e-05	0.00957	CGATCTATTTTTACCTTTTAT
AT3G28920	MP00387	Solyc03g114840_Heinz_pro_extraction_6039bp_	1022	1036	-	13.6716	1.51e-05	0.0299	TTCCTTCATTAATTA
AT2G28810	MP00281	Solyc03g114840_Heinz_pro_extraction_6039bp_	3845	3865	-	13.2424	1.51e-05	0.00957	CAATGTCTTCTTTTCTTTTTT
AT4G38000	MP00478	Solyc03g114840_Heinz_pro_extraction_6039bp_	5390	5417	+	12.803	1.52e-05	0.00214	CTTTGATTCTTTATGATTTTATTTTTAT
AT4G38000	MP00478	Solyc03g114840_Heinz_pro_extraction_6039bp_	4953	4980	-	12.7879	1.53e-05	0.00214	TTCTATTATCTTTAATTAATATTTTTCT
AT2G45660	MP00076	Solyc03g114840_Heinz_pro_extraction_6039bp_	3126	3146	+	13.1642	1.53e-05	0.00641	TTTTTTTATGATTCATTTTTT
AT4G38910	MP00480	Solyc03g114840_Heinz_pro_extraction_6039bp_	4538	4567	+	-37.9512	1.54e-05	0.0289	AATTATAGACAAAGGTACATAGAGAGAAAT
AT5G66940	MP00593	Solyc03g114840_Heinz_pro_extraction_6039bp_	4790	4818	-	12.9091	1.55e-05	0.00495	TGTCCCTACTTTTTTTCCTTTTCCCATCC
AT3G50700	MP00403	Solyc03g114840_Heinz_pro_extraction_6039bp_	417	431	-	11.5	1.55e-05	0.0391	GGAAAAAAGACAAAT
AT4G18960	MP00609	Solyc03g114840_Heinz_pro_extraction_6039bp_	5996	6014	+	13.0845	1.55e-05	0.0422	TTATTACTAATTTTGGAAC
AT1G77080	MP00105	Solyc03g114840_Heinz_pro_extraction_6039bp_	4611	4625	+	12.8989	1.55e-05	0.0196	CATTTCTATTTATAG
AT2G22430	MP00271	Solyc03g114840_Heinz_pro_extraction_6039bp_	3160	3170	-	12.6418	1.55e-05	0.116	TAATCATTAAT
AT1G49480	MP00192	Solyc03g114840_Heinz_pro_extraction_6039bp_	2478	2492	-	12.8955	1.56e-05	0.00629	GCCAAAAAATTAAAA
AT4G21030	MP00445	Solyc03g114840_Heinz_pro_extraction_6039bp_	1291	1309	-	13.3636	1.57e-05	0.0125	TAACTAAAAAGAAAAATGA
AT3G56850	MP00409	Solyc03g114840_Heinz_pro_extraction_6039bp_	222	236	-	12.4091	1.57e-05	0.189	TTGTGTCACGTGTCT
AT3G55370	MP00407	Solyc03g114840_Heinz_pro_extraction_6039bp_	4379	4399	-	12.9697	1.58e-05	0.00386	TTCCTCTTTTTTTTTTTTTAT
AT3G50410	MP00402	Solyc03g114840_Heinz_pro_extraction_6039bp_	5713	5733	+	13.1364	1.58e-05	0.011	TGAGATTCTTTTTTTCTTTTC
AT4G21030	MP00445	Solyc03g114840_Heinz_pro_extraction_6039bp_	4384	4402	+	13.3485	1.58e-05	0.0125	AAAAAAAAAAGAGGAAGAG
AT2G36610	MP00049	Solyc03g114840_Heinz_pro_extraction_6039bp_	5414	5426	+	11.4257	1.6e-05	0.0149	TTATAATTTAAAA
AT1G49480	MP00192	Solyc03g114840_Heinz_pro_extraction_6039bp_	3632	3646	+	12.8507	1.6e-05	0.00629	AAGAAAAAATAAAAC
AT1G29160	MP00166	Solyc03g114840_Heinz_pro_extraction_6039bp_	1169	1189	-	13.1818	1.61e-05	0.0122	TTTAGAAAGAAAAAGAAAATT
AT5G62940	MP00580	Solyc03g114840_Heinz_pro_extraction_6039bp_	1940	1960	-	13.2121	1.61e-05	0.00694	AATCTACACAAAAAGTTAAGT
AT3G50410	MP00402	Solyc03g114840_Heinz_pro_extraction_6039bp_	3367	3387	+	13.1061	1.62e-05	0.011	TCGATCTATTTTTACCTTTTA
AT5G60850	MP00570	Solyc03g114840_Heinz_pro_extraction_6039bp_	2057	2070	-	13.3333	1.62e-05	0.0315	AAAAAAGGTACCAA
AT3G46070	MP00393	Solyc03g114840_Heinz_pro_extraction_6039bp_	1488	1502	+	13.2763	1.63e-05	0.125	CCACACTCACTCTAT
AT5G04340	MP00622	Solyc03g114840_Heinz_pro_extraction_6039bp_	3954	3963	-	13.2937	1.63e-05	0.138	ATAACACTAA
AT2G40260	MP00301	Solyc03g114840_Heinz_pro_extraction_6039bp_	4440	4454	-	13.3485	1.64e-05	0.0238	TATCAATATTCCTTC
AT1G69570	MP00223	Solyc03g114840_Heinz_pro_extraction_6039bp_	3375	3401	+	12.6364	1.64e-05	0.00695	TTTTTACCTTTTATCAAATTTATTATC
AT2G01570	MP00611	Solyc03g114840_Heinz_pro_extraction_6039bp_	3116	3135	-	12.9028	1.64e-05	0.0209	CATAAAAAAAAAAAAAAAAA
AT1G29160	MP00166	Solyc03g114840_Heinz_pro_extraction_6039bp_	5827	5847	+	13.1515	1.64e-05	0.0122	TAAAAAACTAAAAAGTTGATT
AT5G20240	MP00080	Solyc03g114840_Heinz_pro_extraction_6039bp_	1171	1184	-	13.0455	1.64e-05	0.0426	AAAGAAAAAGAAAA
AT5G60850	MP00570	Solyc03g114840_Heinz_pro_extraction_6039bp_	5020	5033	-	13.3182	1.65e-05	0.0315	CGAAAAGTAAAAAA
AT3G45610	MP00392	Solyc03g114840_Heinz_pro_extraction_6039bp_	2153	2171	+	13.2121	1.65e-05	0.0129	TTTACTTTTATATTTTAAC
AT5G47390	MP00551	Solyc03g114840_Heinz_pro_extraction_6039bp_	279	293	-	13.4242	1.66e-05	0.0751	ATAATCTTATCCACC
AT5G62940	MP00580	Solyc03g114840_Heinz_pro_extraction_6039bp_	3727	3747	+	13.1667	1.67e-05	0.00694	TTAAAAAAGATAAAGAAATTT
AT2G45190	MP00620	Solyc03g114840_Heinz_pro_extraction_6039bp_	2241	2250	+	11.9392	1.67e-05	0.0204	TTATCATAAT
AT1G69570	MP00223	Solyc03g114840_Heinz_pro_extraction_6039bp_	4532	4558	-	12.6061	1.67e-05	0.00695	TATGTACCTTTGTCTATAATTATTTTT
AT2G36270	MP00294	Solyc03g114840_Heinz_pro_extraction_6039bp_	220	237	-	12.303	1.67e-05	0.202	ATTGTGTCACGTGTCTCT
AT3G15500	MP00360	Solyc03g114840_Heinz_pro_extraction_6039bp_	5247	5267	-	13.2121	1.68e-05	0.16	ATTCTAATATATCACGTTTTT
AT5G17430	MP00610	Solyc03g114840_Heinz_pro_extraction_6039bp_	4791	4810	+	12.7692	1.68e-05	0.00816	GATGGGAAAAGGAAAAAAAG
AT5G66940	MP00593	Solyc03g114840_Heinz_pro_extraction_6039bp_	3365	3393	+	12.7727	1.68e-05	0.00516	TTTCGATCTATTTTTACCTTTTATCAAAT
AT1G74650	MP00235	Solyc03g114840_Heinz_pro_extraction_6039bp_	5778	5792	+	13.1515	1.69e-05	0.166	TAACTAATAACTACT
AT3G47500	MP00394	Solyc03g114840_Heinz_pro_extraction_6039bp_	1924	1942	-	13.1212	1.69e-05	0.0147	AGTATCTGAAAAGTACAAA
AT5G63260	MP00582	Solyc03g114840_Heinz_pro_extraction_6039bp_	5835	5845	+	13.197	1.7e-05	0.053	TAAAAAGTTGA
AT1G49010	MP00191	Solyc03g114840_Heinz_pro_extraction_6039bp_	5378	5392	+	13.2424	1.71e-05	0.062	ACTAATATTATCCTT
AT3G09600	MP00338	Solyc03g114840_Heinz_pro_extraction_6039bp_	2207	2218	-	13.5909	1.72e-05	0.024	TGATATTTTTTC
AT2G45660	MP00076	Solyc03g114840_Heinz_pro_extraction_6039bp_	3635	3655	-	12.9851	1.72e-05	0.00662	GGTCTTTATGTTTTATTTTTT
AT5G52660	MP00560	Solyc03g114840_Heinz_pro_extraction_6039bp_	4159	4169	+	13.4394	1.73e-05	0.0283	TGATATTTTTT
AT5G52660	MP00560	Solyc03g114840_Heinz_pro_extraction_6039bp_	2208	2218	-	13.4394	1.73e-05	0.0283	TGATATTTTTT
AT5G52660	MP00560	Solyc03g114840_Heinz_pro_extraction_6039bp_	3181	3191	-	13.4394	1.73e-05	0.0283	TGATATTTTTT
AT5G66700	MP00591	Solyc03g114840_Heinz_pro_extraction_6039bp_	5661	5671	-	13.5672	1.73e-05	0.0675	AAAATAATTGT
AT1G30490	MP00170	Solyc03g114840_Heinz_pro_extraction_6039bp_	3157	3171	-	13.209	1.73e-05	0.0279	ATAATCATTAATTAA
AT2G32460	MP00287	Solyc03g114840_Heinz_pro_extraction_6039bp_	1791	1805	-	12.8182	1.73e-05	0.189	AAATATAACAGAAAT
AT2G45660	MP00076	Solyc03g114840_Heinz_pro_extraction_6039bp_	2331	2351	+	12.9701	1.74e-05	0.00662	TGCTATTTATTGTGTTTTTTT
AT3G55370	MP00407	Solyc03g114840_Heinz_pro_extraction_6039bp_	3840	3860	-	12.8182	1.74e-05	0.00411	TCTTCTTTTCTTTTTTGGCAA
AT5G39760	MP00536	Solyc03g114840_Heinz_pro_extraction_6039bp_	667	688	+	13.1493	1.74e-05	0.00747	AAAAAAAATTAGCATAAAAATT
AT5G39760	MP00536	Solyc03g114840_Heinz_pro_extraction_6039bp_	3145	3166	+	13.1493	1.74e-05	0.00747	TTATTTGATTACTTAATTAATG
AT1G64620	MP00210	Solyc03g114840_Heinz_pro_extraction_6039bp_	1940	1958	-	13.197	1.75e-05	0.0099	TCTACACAAAAAGTTAAGT
AT2G01940	MP00254	Solyc03g114840_Heinz_pro_extraction_6039bp_	85	99	+	12.5303	1.75e-05	0.0444	GGAAAAAAACAAATA
AT2G45660	MP00076	Solyc03g114840_Heinz_pro_extraction_6039bp_	4793	4813	-	12.9552	1.75e-05	0.00662	CTACTTTTTTTCCTTTTCCCA
AT1G49480	MP00192	Solyc03g114840_Heinz_pro_extraction_6039bp_	413	427	-	12.6866	1.76e-05	0.00663	AAAAGACAAATATAA
AT1G74930	MP00601	Solyc03g114840_Heinz_pro_extraction_6039bp_	3964	3973	+	13.3119	1.76e-05	0.0806	TACCGTCCAA
AT4G00250	MP00420	Solyc03g114840_Heinz_pro_extraction_6039bp_	279	291	-	13.3182	1.76e-05	0.122	AATCTTATCCACC
AT1G72050	MP00229	Solyc03g114840_Heinz_pro_extraction_6039bp_	4730	4748	-	11.888	1.77e-05	0.06	TCTCTTCCTTTTCCTTTTT
AT5G10280	MP00503	Solyc03g114840_Heinz_pro_extraction_6039bp_	1244	1253	-	13.0921	1.77e-05	0.196	GTTAGGTGTG
AT4G38000	MP00478	Solyc03g114840_Heinz_pro_extraction_6039bp_	4828	4855	-	12.5455	1.77e-05	0.00239	TTTTTTTTTCTTTCAGCTAGATTTTATT
AT3G12730	MP00351	Solyc03g114840_Heinz_pro_extraction_6039bp_	818	831	-	12.6316	1.77e-05	0.162	AAAGAGAATATATT
AT5G17430	MP00610	Solyc03g114840_Heinz_pro_extraction_6039bp_	2336	2355	-	12.6667	1.78e-05	0.00823	TATAAAAAAAACACAATAAA
AT3G25730	MP00031	Solyc03g114840_Heinz_pro_extraction_6039bp_	3836	3843	-	14.0734	1.79e-05	0.188	GCAACATA
AT1G68840	MP00025	Solyc03g114840_Heinz_pro_extraction_6039bp_	3836	3843	+	14.051	1.79e-05	0.201	TATGTTGC
AT1G25560	MP00024	Solyc03g114840_Heinz_pro_extraction_6039bp_	3836	3843	+	13.7041	1.79e-05	0.204	TATGTTGC
AT2G20110	MP00269	Solyc03g114840_Heinz_pro_extraction_6039bp_	2407	2421	+	12.7463	1.8e-05	0.0167	TTTTAAAAATTAGTT
AT1G31140	MP00172	Solyc03g114840_Heinz_pro_extraction_6039bp_	427	441	-	12.3939	1.8e-05	0.0293	TACCATTAAGGGAAA
AT5G02460	MP00483	Solyc03g114840_Heinz_pro_extraction_6039bp_	4381	4401	+	12.8333	1.81e-05	0.00599	AAAAAAAAAAAAAGAGGAAGA
AT2G18350	MP00268	Solyc03g114840_Heinz_pro_extraction_6039bp_	3153	3167	+	13.2985	1.81e-05	0.0282	TTACTTAATTAATGA
AT1G69570	MP00223	Solyc03g114840_Heinz_pro_extraction_6039bp_	4951	4977	-	12.4697	1.81e-05	0.00715	TATTATCTTTAATTAATATTTTTCTTA
AT1G49480	MP00192	Solyc03g114840_Heinz_pro_extraction_6039bp_	5011	5025	-	12.6269	1.81e-05	0.00663	AAAAAAAAATTATAA
AT4G37790	MP00477	Solyc03g114840_Heinz_pro_extraction_6039bp_	3163	3172	-	13.7368	1.82e-05	0.178	AATAATCATT
AT2G35700	MP00292	Solyc03g114840_Heinz_pro_extraction_6039bp_	275	289	+	13.3182	1.82e-05	0.22	AGTCGGTGGATAAGA
AT2G01570	MP00611	Solyc03g114840_Heinz_pro_extraction_6039bp_	4794	4813	+	12.75	1.84e-05	0.021	GGGAAAAGGAAAAAAAGTAG
AT3G53200	MP00406	Solyc03g114840_Heinz_pro_extraction_6039bp_	837	851	+	11.6364	1.84e-05	0.0692	GATAAATTAGGTTTT
AT1G02250	MP00123	Solyc03g114840_Heinz_pro_extraction_6039bp_	5725	5743	+	12.6364	1.85e-05	0.0903	TTTCTTTTCAAAGAAGTAA
AT5G47390	MP00551	Solyc03g114840_Heinz_pro_extraction_6039bp_	5379	5393	+	13.2727	1.86e-05	0.0751	CTAATATTATCCTTT
AT4G38000	MP00478	Solyc03g114840_Heinz_pro_extraction_6039bp_	1280	1307	+	12.4697	1.86e-05	0.00239	ATTTTTATGTCTCATTTTTCTTTTTAGT
AT1G66370	MP00213	Solyc03g114840_Heinz_pro_extraction_6039bp_	2869	2879	+	13.0152	1.87e-05	0.166	TATTTAGTTAT
AT4G38910	MP00480	Solyc03g114840_Heinz_pro_extraction_6039bp_	4728	4757	+	-39.1707	1.88e-05	0.0289	AGAAAAAGGAAAAGGAAGAGAATAATATAT
AT5G42520	MP00540	Solyc03g114840_Heinz_pro_extraction_6039bp_	1173	1193	+	2.34211	1.88e-05	0.0532	TTCTTTTTCTTTCTAAATAAC
AT4G14770	MP00433	Solyc03g114840_Heinz_pro_extraction_6039bp_	3508	3522	-	12.3731	1.89e-05	0.0239	CATAAAATTTCAAAT
AT2G01940	MP00254	Solyc03g114840_Heinz_pro_extraction_6039bp_	4672	4686	-	12.3788	1.89e-05	0.0444	TTGAAAAAACAAAAA
AT5G17430	MP00610	Solyc03g114840_Heinz_pro_extraction_6039bp_	4794	4813	+	12.5641	1.89e-05	0.00833	GGGAAAAGGAAAAAAAGTAG
AT1G02250	MP00123	Solyc03g114840_Heinz_pro_extraction_6039bp_	5725	5743	-	12.5909	1.89e-05	0.0903	TTACTTCTTTGAAAAGAAA
AT3G01470	MP00323	Solyc03g114840_Heinz_pro_extraction_6039bp_	5661	5671	-	13.6866	1.9e-05	0.0308	AAAATAATTGT
AT5G29000	MP00532	Solyc03g114840_Heinz_pro_extraction_6039bp_	4365	4379	+	12.9545	1.9e-05	0.178	AGAAAATATTCGTAA
AT5G66940	MP00593	Solyc03g114840_Heinz_pro_extraction_6039bp_	5382	5410	+	12.5758	1.9e-05	0.00549	ATATTATCCTTTGATTCTTTATGATTTTA
AT1G18330	MP00146	Solyc03g114840_Heinz_pro_extraction_6039bp_	4157	4168	-	12.8636	1.9e-05	0.0332	AAAAATATCACA
AT2G01930	MP00253	Solyc03g114840_Heinz_pro_extraction_6039bp_	4723	4746	+	3.27273	1.9e-05	0.0131	TAAGGAGAAAAAGGAAAAGGAAGA
AT4G38910	MP00480	Solyc03g114840_Heinz_pro_extraction_6039bp_	2021	2050	-	-39.2561	1.9e-05	0.0289	ATCGATACGGAGACGGAGAGAAAGGGTAAA
AT5G52170	MP00559	Solyc03g114840_Heinz_pro_extraction_6039bp_	1021	1031	+	13.6901	1.91e-05	0.0545	TTAATTAATGA
AT5G52170	MP00559	Solyc03g114840_Heinz_pro_extraction_6039bp_	3157	3167	+	13.6901	1.91e-05	0.0545	TTAATTAATGA
AT4G38000	MP00478	Solyc03g114840_Heinz_pro_extraction_6039bp_	4728	4755	-	12.4242	1.91e-05	0.00239	ATATTATTCTCTTCCTTTTCCTTTTTCT
AT1G32240	MP00174	Solyc03g114840_Heinz_pro_extraction_6039bp_	4441	4455	-	13.3286	1.91e-05	0.036	CTATCAATATTCCTT
AT3G01220	MP00322	Solyc03g114840_Heinz_pro_extraction_6039bp_	2781	2791	+	13.8472	1.92e-05	0.0341	TTAATAATTTA
AT1G01060	MP00119	Solyc03g114840_Heinz_pro_extraction_6039bp_	1592	1601	+	13.2576	1.92e-05	0.0338	AGATATTTGT
AT1G51220	MP00197	Solyc03g114840_Heinz_pro_extraction_6039bp_	3994	4008	-	12.5303	1.92e-05	0.131	AAACTAGAGCAAATA
AT4G38000	MP00478	Solyc03g114840_Heinz_pro_extraction_6039bp_	3360	3387	+	12.4091	1.92e-05	0.00239	GTTACTTTCGATCTATTTTTACCTTTTA
AT3G52440	MP00405	Solyc03g114840_Heinz_pro_extraction_6039bp_	5127	5137	-	12.8636	1.94e-05	0.0534	CATAAAGTGAT
AT5G03790	MP00486	Solyc03g114840_Heinz_pro_extraction_6039bp_	2623	2635	-	13.0299	1.96e-05	0.0428	AACAATTATTATT
AT4G38000	MP00478	Solyc03g114840_Heinz_pro_extraction_6039bp_	4999	5026	+	12.3788	1.96e-05	0.00239	CATTTGAAAATTTTATAATTTTTTTTTA
AT5G66940	MP00593	Solyc03g114840_Heinz_pro_extraction_6039bp_	4715	4743	-	12.5152	1.97e-05	0.00549	TCCTTTTCCTTTTTCTCCTTAAAGTTTTC
AT2G38300	MP00297	Solyc03g114840_Heinz_pro_extraction_6039bp_	820	830	-	13	1.99e-05	0.0772	AAGAGAATATA
AT2G20110	MP00269	Solyc03g114840_Heinz_pro_extraction_6039bp_	31	45	+	12.5373	1.99e-05	0.0167	ATTTAAAAGTTTATA
AT1G68320	MP00216	Solyc03g114840_Heinz_pro_extraction_6039bp_	836	850	+	13.1667	2e-05	0.144	AGATAAATTAGGTTT
AT1G54330	MP00205	Solyc03g114840_Heinz_pro_extraction_6039bp_	5725	5745	+	11.197	2e-05	0.154	TTTCTTTTCAAAGAAGTAATT
AT2G02540	MP00258	Solyc03g114840_Heinz_pro_extraction_6039bp_	2624	2637	-	13.303	2e-05	0.113	TAAACAATTATTAT
AT3G47500	MP00394	Solyc03g114840_Heinz_pro_extraction_6039bp_	5829	5847	+	12.8788	2.01e-05	0.0147	AAAAACTAAAAAGTTGATT
AT3G47500	MP00394	Solyc03g114840_Heinz_pro_extraction_6039bp_	1293	1311	-	12.8788	2.01e-05	0.0147	AATAACTAAAAAGAAAAAT
AT5G17430	MP00610	Solyc03g114840_Heinz_pro_extraction_6039bp_	1325	1344	-	12.4487	2.01e-05	0.0085	TAAAAATAAAATAAAACTGA
AT2G01930	MP00253	Solyc03g114840_Heinz_pro_extraction_6039bp_	4386	4409	+	3.09091	2.02e-05	0.0131	AAAAAAAAGAGGAAGAGAAACATT
AT5G66940	MP00593	Solyc03g114840_Heinz_pro_extraction_6039bp_	1739	1767	+	12.4697	2.03e-05	0.00549	AATAATTTTATATTAAGTTTTTAATTTAT
AT3G55370	MP00407	Solyc03g114840_Heinz_pro_extraction_6039bp_	3725	3745	-	12.5758	2.03e-05	0.00452	ATTTCTTTATCTTTTTTAAAA
AT4G38000	MP00478	Solyc03g114840_Heinz_pro_extraction_6039bp_	2043	2070	+	12.3182	2.03e-05	0.00239	GTATCGATACTTTATTGGTACCTTTTTT
AT4G38000	MP00478	Solyc03g114840_Heinz_pro_extraction_6039bp_	4996	5023	+	12.3182	2.03e-05	0.00239	TATCATTTGAAAATTTTATAATTTTTTT
AT1G30490	MP00170	Solyc03g114840_Heinz_pro_extraction_6039bp_	4912	4926	-	12.9403	2.03e-05	0.0279	TTCATTATTACACTT
AT5G20240	MP00080	Solyc03g114840_Heinz_pro_extraction_6039bp_	329	342	-	12.7121	2.04e-05	0.0426	CCAGAAATAGAACA
AT1G51700	MP00199	Solyc03g114840_Heinz_pro_extraction_6039bp_	3103	3123	-	12.8333	2.04e-05	0.00836	AAAAAAAAAAAGTTCAAGCGC
AT4G38000	MP00478	Solyc03g114840_Heinz_pro_extraction_6039bp_	2235	2262	+	12.303	2.05e-05	0.00239	TTTTAATTATCATAATTTCTATTTTTAA
AT5G52660	MP00560	Solyc03g114840_Heinz_pro_extraction_6039bp_	1592	1602	+	13.0758	2.05e-05	0.0283	AGATATTTGTG
AT3G47500	MP00394	Solyc03g114840_Heinz_pro_extraction_6039bp_	5021	5039	-	12.8485	2.05e-05	0.0147	ACATCACGAAAAGTAAAAA
AT3G61120	MP00417	Solyc03g114840_Heinz_pro_extraction_6039bp_	636	653	+	10.5286	2.05e-05	0.0411	TTTCCTAAAATATAATTT
AT3G01220	MP00322	Solyc03g114840_Heinz_pro_extraction_6039bp_	2624	2634	+	13.6806	2.06e-05	0.0341	ATAATAATTGT
AT4G33280	MP00468	Solyc03g114840_Heinz_pro_extraction_6039bp_	70	90	+	-0.514286	2.06e-05	0.107	TATTTAATTATAGGGGGAAAA
AT4G01280	MP00423	Solyc03g114840_Heinz_pro_extraction_6039bp_	1592	1602	+	13.2273	2.07e-05	0.026	AGATATTTGTG
AT4G38000	MP00478	Solyc03g114840_Heinz_pro_extraction_6039bp_	4795	4822	-	12.2727	2.09e-05	0.00239	TCAATGTCCCTACTTTTTTTCCTTTTCC
AT3G55370	MP00407	Solyc03g114840_Heinz_pro_extraction_6039bp_	4719	4739	-	12.5303	2.09e-05	0.00452	TTTCCTTTTTCTCCTTAAAGT
AT2G01570	MP00611	Solyc03g114840_Heinz_pro_extraction_6039bp_	4382	4401	+	12.5694	2.09e-05	0.0218	AAAAAAAAAAAAGAGGAAGA
AT4G38000	MP00478	Solyc03g114840_Heinz_pro_extraction_6039bp_	5007	5034	+	12.2576	2.11e-05	0.00239	AATTTTATAATTTTTTTTTACTTTTCGT
AT3G55370	MP00407	Solyc03g114840_Heinz_pro_extraction_6039bp_	4208	4228	+	12.5152	2.11e-05	0.00452	CTTTCTTTTTTAAATTATGTA
AT1G01060	MP00119	Solyc03g114840_Heinz_pro_extraction_6039bp_	4159	4168	+	13.1061	2.12e-05	0.0338	TGATATTTTT
AT1G01060	MP00119	Solyc03g114840_Heinz_pro_extraction_6039bp_	2209	2218	-	13.1061	2.12e-05	0.0338	TGATATTTTT
AT1G01060	MP00119	Solyc03g114840_Heinz_pro_extraction_6039bp_	3182	3191	-	13.1061	2.12e-05	0.0338	TGATATTTTT
AT4G38000	MP00478	Solyc03g114840_Heinz_pro_extraction_6039bp_	4191	4218	+	12.2424	2.12e-05	0.00239	TATATGATTCAAAAGTTCTTTCTTTTTT
AT4G01280	MP00423	Solyc03g114840_Heinz_pro_extraction_6039bp_	4159	4169	+	13.197	2.13e-05	0.026	TGATATTTTTT
AT4G01280	MP00423	Solyc03g114840_Heinz_pro_extraction_6039bp_	2208	2218	-	13.197	2.13e-05	0.026	TGATATTTTTT
AT4G01280	MP00423	Solyc03g114840_Heinz_pro_extraction_6039bp_	3181	3191	-	13.197	2.13e-05	0.026	TGATATTTTTT
AT3G01470	MP00323	Solyc03g114840_Heinz_pro_extraction_6039bp_	1372	1382	-	13.5373	2.13e-05	0.0308	TAAATAATTAA
AT3G01220	MP00322	Solyc03g114840_Heinz_pro_extraction_6039bp_	1372	1382	-	13.625	2.16e-05	0.0341	TAAATAATTAA
AT5G02460	MP00483	Solyc03g114840_Heinz_pro_extraction_6039bp_	4804	4824	+	12.5455	2.16e-05	0.00674	AAAAAAGTAGGGACATTGAAA
AT4G06746	MP00430	Solyc03g114840_Heinz_pro_extraction_6039bp_	273	291	-	12.5455	2.16e-05	0.261	AATCTTATCCACCGACTTG
AT1G29160	MP00166	Solyc03g114840_Heinz_pro_extraction_6039bp_	1293	1313	-	12.7727	2.17e-05	0.0144	TTAATAACTAAAAAGAAAAAT
AT1G51220	MP00197	Solyc03g114840_Heinz_pro_extraction_6039bp_	179	193	+	12.3788	2.17e-05	0.131	AAACTAGAGCATATA
AT1G33240	MP00177	Solyc03g114840_Heinz_pro_extraction_6039bp_	662	671	+	13	2.17e-05	0.028	AAAGTAAAAA
AT1G33240	MP00177	Solyc03g114840_Heinz_pro_extraction_6039bp_	1717	1726	-	13	2.17e-05	0.028	AAAGTAAAAA
AT1G33240	MP00177	Solyc03g114840_Heinz_pro_extraction_6039bp_	2151	2160	-	13	2.17e-05	0.028	AAAGTAAAAA
AT1G33240	MP00177	Solyc03g114840_Heinz_pro_extraction_6039bp_	5021	5030	-	13	2.17e-05	0.028	AAAGTAAAAA
AT3G28920	MP00387	Solyc03g114840_Heinz_pro_extraction_6039bp_	1151	1165	-	13.209	2.18e-05	0.0299	ATAATACTCTAATTA
AT3G22780	MP00370	Solyc03g114840_Heinz_pro_extraction_6039bp_	4250	4264	+	12.2083	2.18e-05	0.0175	GAATTAAAACTCAAA
AT5G17430	MP00610	Solyc03g114840_Heinz_pro_extraction_6039bp_	3027	3046	+	12.2949	2.19e-05	0.00874	AATAAAAAAAGAAGTTGAAG
AT1G45249	MP00186	Solyc03g114840_Heinz_pro_extraction_6039bp_	217	234	+	11.6515	2.2e-05	0.265	AACAGAGACACGTGACAC
AT5G03150	MP00485	Solyc03g114840_Heinz_pro_extraction_6039bp_	84	103	-	11.6667	2.21e-05	0.0785	GATATATTTGTTTTTTTCCC
AT3G55370	MP00407	Solyc03g114840_Heinz_pro_extraction_6039bp_	2060	2080	+	12.4394	2.21e-05	0.0046	GTACCTTTTTTTTTTCATACC
AT5G66700	MP00591	Solyc03g114840_Heinz_pro_extraction_6039bp_	2624	2634	+	13.2388	2.21e-05	0.0675	ATAATAATTGT
AT4G38000	MP00478	Solyc03g114840_Heinz_pro_extraction_6039bp_	4657	4684	+	12.1667	2.22e-05	0.00245	CTAATACTAATTGATTTTTTGTTTTTTC
AT3G22780	MP00370	Solyc03g114840_Heinz_pro_extraction_6039bp_	5941	5955	+	12.1667	2.23e-05	0.0175	TTAGCTAAATTTAAA
AT5G02460	MP00483	Solyc03g114840_Heinz_pro_extraction_6039bp_	2136	2156	-	12.4848	2.24e-05	0.00674	TAAAAAGCTAAATAACATAAA
AT1G19210	MP00151	Solyc03g114840_Heinz_pro_extraction_6039bp_	1039	1052	+	12.9697	2.25e-05	0.136	TTGGACGGTTGCTG
AT1G29160	MP00166	Solyc03g114840_Heinz_pro_extraction_6039bp_	4796	4816	+	12.7121	2.26e-05	0.0144	GAAAAGGAAAAAAAGTAGGGA
AT1G47655	MP00189	Solyc03g114840_Heinz_pro_extraction_6039bp_	5128	5138	-	12.5455	2.27e-05	0.1	TCATAAAGTGA
AT5G66940	MP00593	Solyc03g114840_Heinz_pro_extraction_6039bp_	2133	2161	+	12.2727	2.28e-05	0.00585	TATTTTATGTTATTTAGCTTTTTACTTTT
AT5G17430	MP00610	Solyc03g114840_Heinz_pro_extraction_6039bp_	4207	4226	-	12.2051	2.31e-05	0.00874	CATAATTTAAAAAAGAAAGA
AT3G10580	MP00344	Solyc03g114840_Heinz_pro_extraction_6039bp_	3167	3181	-	12.8684	2.31e-05	0.0859	TTTTAAGATAATAAT
AT4G24470	MP00451	Solyc03g114840_Heinz_pro_extraction_6039bp_	1009	1023	-	11.5606	2.32e-05	0.127	TAAAAACCGTCCAAT
AT4G05100	MP00429	Solyc03g114840_Heinz_pro_extraction_6039bp_	2074	2087	+	13.1842	2.33e-05	0.111	TCATACCTAATATT
AT5G01380	MP00481	Solyc03g114840_Heinz_pro_extraction_6039bp_	223	239	+	12.9286	2.34e-05	0.105	GACACGTGACACAATCA
AT3G30210	MP00388	Solyc03g114840_Heinz_pro_extraction_6039bp_	1243	1256	-	12.8788	2.35e-05	0.11	TTTGTTAGGTGTGA
AT3G50700	MP00403	Solyc03g114840_Heinz_pro_extraction_6039bp_	3121	3135	-	10.4024	2.36e-05	0.0391	CATAAAAAAAAAAAA
AT4G38000	MP00478	Solyc03g114840_Heinz_pro_extraction_6039bp_	3634	3661	-	12.0606	2.36e-05	0.00256	TCTAGTGGTCTTTATGTTTTATTTTTTC
AT5G17430	MP00610	Solyc03g114840_Heinz_pro_extraction_6039bp_	5715	5734	-	12.1538	2.37e-05	0.00874	TGAAAAGAAAAAAAGAATCT
AT1G64620	MP00210	Solyc03g114840_Heinz_pro_extraction_6039bp_	3009	3027	-	12.7879	2.37e-05	0.0116	TTTCAGAAAAAAGTTATTT
AT3G13810	MP00355	Solyc03g114840_Heinz_pro_extraction_6039bp_	85	105	-	12.5	2.38e-05	0.0622	AAGATATATTTGTTTTTTTCC
AT2G02080	MP00256	Solyc03g114840_Heinz_pro_extraction_6039bp_	62	78	-	10.7121	2.39e-05	0.0753	AATTAAATAACAAAAAT
AT1G69010	MP00219	Solyc03g114840_Heinz_pro_extraction_6039bp_	225	239	+	12.8636	2.39e-05	0.288	CACGTGACACAATCA
AT5G60850	MP00570	Solyc03g114840_Heinz_pro_extraction_6039bp_	4729	4742	+	12.9091	2.39e-05	0.0326	GAAAAAGGAAAAGG
AT1G75490	MP00240	Solyc03g114840_Heinz_pro_extraction_6039bp_	275	289	-	12.3485	2.39e-05	0.289	TCTTATCCACCGACT
AT1G64620	MP00210	Solyc03g114840_Heinz_pro_extraction_6039bp_	4798	4816	+	12.7727	2.4e-05	0.0116	AAAGGAAAAAAAGTAGGGA
AT3G47500	MP00394	Solyc03g114840_Heinz_pro_extraction_6039bp_	4789	4807	+	12.6212	2.4e-05	0.0157	GGGATGGGAAAAGGAAAAA
AT3G06490	MP00334	Solyc03g114840_Heinz_pro_extraction_6039bp_	834	848	+	12.8485	2.41e-05	0.202	CAAGATAAATTAGGT
AT4G38910	MP00480	Solyc03g114840_Heinz_pro_extraction_6039bp_	4718	4747	+	-40.7439	2.41e-05	0.032	AACTTTAAGGAGAAAAAGGAAAAGGAAGAG
AT2G46590	MP00319	Solyc03g114840_Heinz_pro_extraction_6039bp_	5835	5845	+	12.9242	2.42e-05	0.0607	TAAAAAGTTGA
AT5G02840	MP00484	Solyc03g114840_Heinz_pro_extraction_6039bp_	1592	1601	+	12.1667	2.42e-05	0.0375	AGATATTTGT
AT2G28810	MP00281	Solyc03g114840_Heinz_pro_extraction_6039bp_	4735	4755	-	12.5758	2.42e-05	0.0128	ATATTATTCTCTTCCTTTTCC
AT5G15800	MP00092	Solyc03g114840_Heinz_pro_extraction_6039bp_	426	443	-	12.6966	2.42e-05	0.0672	GATACCATTAAGGGAAAA
AT1G69780	MP00225	Solyc03g114840_Heinz_pro_extraction_6039bp_	2993	3003	-	13.1642	2.42e-05	0.0379	TTAATAATTCA
AT1G69780	MP00225	Solyc03g114840_Heinz_pro_extraction_6039bp_	802	812	+	13.1642	2.42e-05	0.0379	TTAATAATTCA
AT4G36740	MP00473	Solyc03g114840_Heinz_pro_extraction_6039bp_	1887	1907	-	12.5	2.43e-05	0.0356	AGTTCAATAATAGTTCTTATA
AT3G28920	MP00387	Solyc03g114840_Heinz_pro_extraction_6039bp_	65	79	+	13.0597	2.43e-05	0.0299	TTTGTTATTTAATTA
AT1G78080	MP00026	Solyc03g114840_Heinz_pro_extraction_6039bp_	169	178	+	11.596	2.44e-05	0.294	CACCGTCCAA
AT2G45660	MP00076	Solyc03g114840_Heinz_pro_extraction_6039bp_	4732	4752	-	12.4179	2.44e-05	0.00893	TTATTCTCTTCCTTTTCCTTT
AT2G28810	MP00281	Solyc03g114840_Heinz_pro_extraction_6039bp_	1932	1952	+	12.5606	2.44e-05	0.0128	TTTCAGATACTTAACTTTTTG
AT3G54340	MP00077	Solyc03g114840_Heinz_pro_extraction_6039bp_	1582	1596	+	12.4857	2.45e-05	0.0426	TTACAAATATAGATA
AT2G20110	MP00269	Solyc03g114840_Heinz_pro_extraction_6039bp_	5424	5438	-	12.1194	2.45e-05	0.0167	TTTTGAAATTATTTT
AT3G01220	MP00322	Solyc03g114840_Heinz_pro_extraction_6039bp_	2993	3003	-	13.4722	2.45e-05	0.0341	TTAATAATTCA
AT3G01220	MP00322	Solyc03g114840_Heinz_pro_extraction_6039bp_	802	812	+	13.4722	2.45e-05	0.0341	TTAATAATTCA
AT4G29000	MP00045	Solyc03g114840_Heinz_pro_extraction_6039bp_	482	491	-	12.9901	2.45e-05	0.187	CATTTGAATA
AT3G13810	MP00355	Solyc03g114840_Heinz_pro_extraction_6039bp_	4666	4686	+	12.4545	2.45e-05	0.0622	ATTGATTTTTTGTTTTTTCAA
AT3G09600	MP00338	Solyc03g114840_Heinz_pro_extraction_6039bp_	2130	2141	+	12.9848	2.46e-05	0.0272	TGATATTTTATG
AT5G20240	MP00080	Solyc03g114840_Heinz_pro_extraction_6039bp_	4727	4740	+	12.4242	2.47e-05	0.0428	GAGAAAAAGGAAAA
AT1G30490	MP00170	Solyc03g114840_Heinz_pro_extraction_6039bp_	5469	5483	-	12.597	2.47e-05	0.029	GTAATAATTATTCTA
AT3G55370	MP00407	Solyc03g114840_Heinz_pro_extraction_6039bp_	3119	3139	+	12.2576	2.48e-05	0.00495	TTTTTTTTTTTTTTATGATTC
AT2G42200	MP00307	Solyc03g114840_Heinz_pro_extraction_6039bp_	1553	1563	-	11.9697	2.48e-05	0.149	CATGTACTGAT
AT3G12720	MP00350	Solyc03g114840_Heinz_pro_extraction_6039bp_	1244	1264	-	13.0455	2.49e-05	0.172	TATGTACATTTGTTAGGTGTG
AT3G50410	MP00402	Solyc03g114840_Heinz_pro_extraction_6039bp_	3846	3866	-	12.5758	2.49e-05	0.0156	ACAATGTCTTCTTTTCTTTTT
AT1G34670	MP00180	Solyc03g114840_Heinz_pro_extraction_6039bp_	2979	2999	+	12.697	2.49e-05	0.132	TATTATATATTAGTTGAATTA
AT3G10800	MP00345	Solyc03g114840_Heinz_pro_extraction_6039bp_	222	236	-	12.8182	2.49e-05	0.301	TTGTGTCACGTGTCT
AT2G01570	MP00611	Solyc03g114840_Heinz_pro_extraction_6039bp_	4384	4403	+	12.3194	2.5e-05	0.0231	AAAAAAAAAAGAGGAAGAGA
AT3G45610	MP00392	Solyc03g114840_Heinz_pro_extraction_6039bp_	1295	1313	+	12.6818	2.5e-05	0.0156	TTTTCTTTTTAGTTATTAA
AT1G64620	MP00210	Solyc03g114840_Heinz_pro_extraction_6039bp_	2356	2374	-	12.7121	2.51e-05	0.0116	ATAAAAAATAAAGATATTA
AT4G38000	MP00478	Solyc03g114840_Heinz_pro_extraction_6039bp_	2823	2850	+	11.9545	2.51e-05	0.00264	AATTTTCATGTATCATATTAATTTTATA
AT5G66940	MP00593	Solyc03g114840_Heinz_pro_extraction_6039bp_	3025	3053	-	12.1061	2.52e-05	0.00585	CTTCTGGCTTCAACTTCTTTTTTTATTTT
AT5G10140	MP00079	Solyc03g114840_Heinz_pro_extraction_6039bp_	3837	3857	+	12.1286	2.52e-05	0.044	ATGTTGCCAAAAAAGAAAAGA
AT2G28810	MP00281	Solyc03g114840_Heinz_pro_extraction_6039bp_	1285	1305	+	12.5152	2.52e-05	0.0128	TATGTCTCATTTTTCTTTTTA
AT3G55370	MP00407	Solyc03g114840_Heinz_pro_extraction_6039bp_	3125	3145	+	12.2273	2.52e-05	0.00495	TTTTTTTTATGATTCATTTTT
AT5G17430	MP00610	Solyc03g114840_Heinz_pro_extraction_6039bp_	4584	4603	+	12.0385	2.52e-05	0.00874	AAGGATGAAAATACAATAAG
AT1G69780	MP00225	Solyc03g114840_Heinz_pro_extraction_6039bp_	1372	1382	-	13.1493	2.54e-05	0.0379	TAAATAATTAA
AT4G38000	MP00478	Solyc03g114840_Heinz_pro_extraction_6039bp_	2328	2355	+	11.9394	2.54e-05	0.00264	ATTTGCTATTTATTGTGTTTTTTTTATA
AT4G14770	MP00433	Solyc03g114840_Heinz_pro_extraction_6039bp_	5307	5321	+	11.7164	2.54e-05	0.0239	TTTTGTAATTTGAAA
AT5G62940	MP00580	Solyc03g114840_Heinz_pro_extraction_6039bp_	417	437	-	12.5909	2.54e-05	0.01	ATTAAGGGAAAAAAGACAAAT
AT1G29160	MP00166	Solyc03g114840_Heinz_pro_extraction_6039bp_	2058	2078	-	12.5455	2.54e-05	0.0151	TATGAAAAAAAAAAGGTACCA
AT2G40260	MP00301	Solyc03g114840_Heinz_pro_extraction_6039bp_	5260	5274	-	12.8485	2.56e-05	0.0309	CCAAAATATTCTAAT
AT4G38000	MP00478	Solyc03g114840_Heinz_pro_extraction_6039bp_	1726	1753	-	11.9242	2.56e-05	0.00264	TAATATAAAATTATTTATTAATTTTATA
AT5G17430	MP00610	Solyc03g114840_Heinz_pro_extraction_6039bp_	2028	2047	-	12.0128	2.56e-05	0.00874	GATACGGAGACGGAGAGAAA
AT5G66940	MP00593	Solyc03g114840_Heinz_pro_extraction_6039bp_	3109	3137	+	12.0758	2.56e-05	0.00585	GAACTTTTTTTTTTTTTTTTTTTTATGAT
AT2G45660	MP00076	Solyc03g114840_Heinz_pro_extraction_6039bp_	5011	5031	+	12.3284	2.58e-05	0.00914	TTATAATTTTTTTTTACTTTT
AT3G10113	MP00341	Solyc03g114840_Heinz_pro_extraction_6039bp_	2128	2142	-	13.197	2.58e-05	0.0343	ACATAAAATATCATT
AT5G03150	MP00485	Solyc03g114840_Heinz_pro_extraction_6039bp_	59	78	+	11.3333	2.58e-05	0.0785	TACATTTTTGTTATTTAATT
AT5G02460	MP00483	Solyc03g114840_Heinz_pro_extraction_6039bp_	2348	2368	-	12.2424	2.6e-05	0.00709	AATAAAGATATTATATAAAAA
AT5G60130	MP00569	Solyc03g114840_Heinz_pro_extraction_6039bp_	5011	5029	-	11.8788	2.61e-05	0.0333	AAGTAAAAAAAAATTATAA
AT2G33550	MP00288	Solyc03g114840_Heinz_pro_extraction_6039bp_	316	333	-	12.4143	2.61e-05	0.218	GAACATATATACCCTTTA
AT5G17430	MP00610	Solyc03g114840_Heinz_pro_extraction_6039bp_	3106	3125	-	11.9744	2.61e-05	0.00874	AAAAAAAAAAAAAGTTCAAG
AT2G01570	MP00611	Solyc03g114840_Heinz_pro_extraction_6039bp_	4838	4857	+	12.25	2.62e-05	0.0231	AGCTGAAAGAAAAAAAAAAG
AT5G07100	MP00494	Solyc03g114840_Heinz_pro_extraction_6039bp_	5180	5192	-	12.5	2.63e-05	0.302	ATCAGTCAACATC
AT5G66940	MP00593	Solyc03g114840_Heinz_pro_extraction_6039bp_	4376	4404	-	12.0303	2.63e-05	0.00585	TTCTCTTCCTCTTTTTTTTTTTTTATTAC
AT5G26170	MP00531	Solyc03g114840_Heinz_pro_extraction_6039bp_	3571	3583	+	12.3788	2.63e-05	0.192	ATTTGACTCTTTT
AT1G76890	MP00244	Solyc03g114840_Heinz_pro_extraction_6039bp_	659	672	-	12.5909	2.63e-05	0.0466	TTTTTTACTTTCAA
AT3G28920	MP00387	Solyc03g114840_Heinz_pro_extraction_6039bp_	1364	1378	+	12.9403	2.64e-05	0.0299	TGTAATTATTAATTA
AT2G36610	MP00049	Solyc03g114840_Heinz_pro_extraction_6039bp_	4139	4151	-	11.1584	2.65e-05	0.0196	TTATAATTTAACA
AT2G46830	MP00103	Solyc03g114840_Heinz_pro_extraction_6039bp_	1592	1599	-	14.7213	2.65e-05	0.0815	AAATATCT
AT1G69180	MP00220	Solyc03g114840_Heinz_pro_extraction_6039bp_	5606	5613	+	13.197	2.65e-05	0.205	TATGATTA
AT2G46830	MP00103	Solyc03g114840_Heinz_pro_extraction_6039bp_	1101	1108	+	14.7213	2.65e-05	0.0815	AAATATCT
AT5G66940	MP00593	Solyc03g114840_Heinz_pro_extraction_6039bp_	4377	4405	-	12.0152	2.66e-05	0.00585	TTTCTCTTCCTCTTTTTTTTTTTTTATTA
AT5G66940	MP00593	Solyc03g114840_Heinz_pro_extraction_6039bp_	3292	3320	+	12.0152	2.66e-05	0.00585	TTTCACATCCTTATAACTTTTGGACATGA
AT1G72740	MP00231	Solyc03g114840_Heinz_pro_extraction_6039bp_	840	854	-	10.6286	2.66e-05	0.288	TGCAAAACCTAATTT
AT4G21080	MP00446	Solyc03g114840_Heinz_pro_extraction_6039bp_	5835	5848	+	12.5455	2.67e-05	0.056	TAAAAAGTTGATTC
AT4G35550	MP00617	Solyc03g114840_Heinz_pro_extraction_6039bp_	1050	1059	-	12.8156	2.67e-05	0.141	CATCAATCAG
AT5G60850	MP00570	Solyc03g114840_Heinz_pro_extraction_6039bp_	4795	4808	+	12.7727	2.67e-05	0.0326	GGAAAAGGAAAAAA
AT1G74930	MP00601	Solyc03g114840_Heinz_pro_extraction_6039bp_	1010	1019	-	12.8257	2.67e-05	0.0806	AACCGTCCAA
AT1G74930	MP00601	Solyc03g114840_Heinz_pro_extraction_6039bp_	1039	1048	-	12.8257	2.67e-05	0.0806	AACCGTCCAA
AT1G77640	MP00246	Solyc03g114840_Heinz_pro_extraction_6039bp_	264	284	+	12.2879	2.69e-05	0.324	TGAAAATGACAAGTCGGTGGA
AT2G20110	MP00269	Solyc03g114840_Heinz_pro_extraction_6039bp_	1333	1347	-	11.9104	2.7e-05	0.0167	TTTTAAAAATAAAAT
AT4G14770	MP00433	Solyc03g114840_Heinz_pro_extraction_6039bp_	938	952	+	11.5821	2.7e-05	0.0239	TATAGAATTTTGAAT
AT5G02460	MP00483	Solyc03g114840_Heinz_pro_extraction_6039bp_	4383	4403	+	12.1818	2.7e-05	0.00709	AAAAAAAAAAAGAGGAAGAGA
AT5G02460	MP00483	Solyc03g114840_Heinz_pro_extraction_6039bp_	4965	4985	+	12.1818	2.7e-05	0.00709	ATTAAAGATAATAGAAAATTA
AT3G01470	MP00323	Solyc03g114840_Heinz_pro_extraction_6039bp_	2781	2791	+	13.2239	2.72e-05	0.0308	TTAATAATTTA
AT1G46768	MP00188	Solyc03g114840_Heinz_pro_extraction_6039bp_	274	286	+	12.8333	2.73e-05	0.329	AAGTCGGTGGATA
AT3G26790	MP00382	Solyc03g114840_Heinz_pro_extraction_6039bp_	3266	3280	-	12.8182	2.75e-05	0.284	CATTACATGCATAAG
AT1G52150	MP00200	Solyc03g114840_Heinz_pro_extraction_6039bp_	4777	4791	+	12.3284	2.77e-05	0.0331	GAAAACAATGATGGG
AT3G45610	MP00392	Solyc03g114840_Heinz_pro_extraction_6039bp_	3727	3745	-	12.5455	2.77e-05	0.0156	ATTTCTTTATCTTTTTTAA
AT3G45610	MP00392	Solyc03g114840_Heinz_pro_extraction_6039bp_	5394	5412	+	12.5455	2.77e-05	0.0156	GATTCTTTATGATTTTATT
AT5G52830	MP00561	Solyc03g114840_Heinz_pro_extraction_6039bp_	3562	3574	+	11.1061	2.77e-05	0.232	TAAGTTGACATTT
AT5G46590	MP00546	Solyc03g114840_Heinz_pro_extraction_6039bp_	5728	5743	+	12.2879	2.77e-05	0.224	CTTTTCAAAGAAGTAA
AT1G69570	MP00223	Solyc03g114840_Heinz_pro_extraction_6039bp_	2356	2382	+	11.7273	2.77e-05	0.0104	TAATATCTTTATTTTTTATTTAAGATA
AT1G19790	MP00152	Solyc03g114840_Heinz_pro_extraction_6039bp_	4178	4200	-	-4.50505	2.78e-05	0.121	GAATCATATATTTTTAAATCAAA
AT4G00250	MP00420	Solyc03g114840_Heinz_pro_extraction_6039bp_	5381	5393	+	12.5758	2.79e-05	0.122	AATATTATCCTTT
AT2G38300	MP00297	Solyc03g114840_Heinz_pro_extraction_6039bp_	938	948	+	12.6818	2.79e-05	0.0772	TATAGAATTTT
AT5G15800	MP00092	Solyc03g114840_Heinz_pro_extraction_6039bp_	426	443	+	12.4831	2.8e-05	0.0672	TTTTCCCTTAATGGTATC
AT3G45610	MP00392	Solyc03g114840_Heinz_pro_extraction_6039bp_	1942	1960	+	12.5303	2.8e-05	0.0156	TTAACTTTTTGTGTAGATT
AT1G02065	MP00090	Solyc03g114840_Heinz_pro_extraction_6039bp_	1921	1936	+	12.7978	2.8e-05	0.0553	AAATTTGTACTTTTCA
AT5G05790	MP00489	Solyc03g114840_Heinz_pro_extraction_6039bp_	3167	3181	+	12.6061	2.81e-05	0.212	ATTATTATCTTAAAA
AT2G36610	MP00049	Solyc03g114840_Heinz_pro_extraction_6039bp_	1808	1820	-	11.1089	2.81e-05	0.0196	TAATAATATTTTG
AT2G23340	MP00276	Solyc03g114840_Heinz_pro_extraction_6039bp_	272	288	+	11.9091	2.82e-05	0.245	ACAAGTCGGTGGATAAG
AT4G21040	MP00116	Solyc03g114840_Heinz_pro_extraction_6039bp_	3736	3749	-	8.34848	2.83e-05	0.154	AAAAATTTCTTTAT
AT1G52150	MP00200	Solyc03g114840_Heinz_pro_extraction_6039bp_	3157	3171	+	12.2836	2.83e-05	0.0331	TTAATTAATGATTAT
AT1G49480	MP00192	Solyc03g114840_Heinz_pro_extraction_6039bp_	88	102	+	11.7612	2.84e-05	0.00983	AAAAAACAAATATAT
AT4G38000	MP00478	Solyc03g114840_Heinz_pro_extraction_6039bp_	3102	3129	+	11.7424	2.84e-05	0.00288	CGCGCTTGAACTTTTTTTTTTTTTTTTT
AT2G01940	MP00254	Solyc03g114840_Heinz_pro_extraction_6039bp_	794	808	-	11.5152	2.85e-05	0.0536	TTATTAAAACAAAAA
AT2G38880	MP00300	Solyc03g114840_Heinz_pro_extraction_6039bp_	950	958	-	13.8289	2.85e-05	0.328	TCCATCATT
AT5G56110	MP00564	Solyc03g114840_Heinz_pro_extraction_6039bp_	2074	2088	-	12.6818	2.88e-05	0.101	AAATATTAGGTATGA
AT1G47870	MP00190	Solyc03g114840_Heinz_pro_extraction_6039bp_	3834	3848	+	9.91837	2.88e-05	0.321	AATATGTTGCCAAAA
AT4G21080	MP00446	Solyc03g114840_Heinz_pro_extraction_6039bp_	1168	1181	-	12.4394	2.89e-05	0.056	GAAAAAGAAAATTC
AT4G32730	MP00466	Solyc03g114840_Heinz_pro_extraction_6039bp_	5138	5152	+	12.7424	2.89e-05	0.291	AGATGTATCCGTTGA
AT3G54340	MP00077	Solyc03g114840_Heinz_pro_extraction_6039bp_	863	877	+	12.2143	2.9e-05	0.0426	ATATATAAATAGAAA
AT1G49480	MP00192	Solyc03g114840_Heinz_pro_extraction_6039bp_	4668	4682	-	11.7164	2.9e-05	0.00983	AAAAACAAAAAATCA
AT4G38910	MP00480	Solyc03g114840_Heinz_pro_extraction_6039bp_	4724	4753	+	-41.7927	2.9e-05	0.0343	AAGGAGAAAAAGGAAAAGGAAGAGAATAAT
AT5G66940	MP00593	Solyc03g114840_Heinz_pro_extraction_6039bp_	653	681	-	11.8636	2.9e-05	0.00619	ATGCTAATTTTTTTTACTTTCAACATAAA
AT2G46590	MP00319	Solyc03g114840_Heinz_pro_extraction_6039bp_	3011	3021	-	12.6667	2.92e-05	0.0607	AAAAAAGTTAT
AT2G01570	MP00611	Solyc03g114840_Heinz_pro_extraction_6039bp_	4760	4779	+	12.0972	2.92e-05	0.0239	TAAAAGAAGACAATGAAGAA
AT2G28810	MP00281	Solyc03g114840_Heinz_pro_extraction_6039bp_	4965	4985	-	12.2879	2.94e-05	0.0133	TAATTTTCTATTATCTTTAAT
AT5G22890	MP00522	Solyc03g114840_Heinz_pro_extraction_6039bp_	5224	5241	-	11.9286	2.94e-05	0.292	CAGATACATCCTTGAATA
AT1G68320	MP00216	Solyc03g114840_Heinz_pro_extraction_6039bp_	2076	2090	-	12.697	2.94e-05	0.144	GGAAATATTAGGTAT
AT1G76890	MP00244	Solyc03g114840_Heinz_pro_extraction_6039bp_	2150	2163	+	12.4545	2.95e-05	0.0466	CTTTTTACTTTTAT
AT1G49480	MP00192	Solyc03g114840_Heinz_pro_extraction_6039bp_	3633	3647	+	11.6716	2.97e-05	0.00983	AGAAAAAATAAAACA
AT2G30590	MP00284	Solyc03g114840_Heinz_pro_extraction_6039bp_	3564	3574	-	11.9242	2.98e-05	0.279	AAATGTCAACT
AT1G69780	MP00225	Solyc03g114840_Heinz_pro_extraction_6039bp_	2624	2634	+	12.9851	2.98e-05	0.0379	ATAATAATTGT
AT2G45190	MP00620	Solyc03g114840_Heinz_pro_extraction_6039bp_	109	118	-	11.4189	3e-05	0.0282	TAATGATAAT
AT5G17300	MP00515	Solyc03g114840_Heinz_pro_extraction_6039bp_	2376	2389	-	12.8182	3e-05	0.0323	AATTTAATATCTTA
AT5G07680	MP00496	Solyc03g114840_Heinz_pro_extraction_6039bp_	5724	5744	-	10.9242	3.01e-05	0.25	ATTACTTCTTTGAAAAGAAAA
AT1G29160	MP00166	Solyc03g114840_Heinz_pro_extraction_6039bp_	2057	2077	-	12.303	3.01e-05	0.0168	ATGAAAAAAAAAAGGTACCAA
AT5G04340	MP00622	Solyc03g114840_Heinz_pro_extraction_6039bp_	1421	1430	-	11.5664	3.01e-05	0.138	TTTACACTAG
AT3G50700	MP00403	Solyc03g114840_Heinz_pro_extraction_6039bp_	4378	4392	+	9.71951	3.03e-05	0.0391	AATAAAAAAAAAAAA
AT5G17430	MP00610	Solyc03g114840_Heinz_pro_extraction_6039bp_	1170	1189	-	11.6923	3.04e-05	0.00963	TTTAGAAAGAAAAAGAAAAT
AT5G02460	MP00483	Solyc03g114840_Heinz_pro_extraction_6039bp_	3110	3130	-	11.9848	3.04e-05	0.00766	AAAAAAAAAAAAAAAAAAGTT
AT5G03790	MP00486	Solyc03g114840_Heinz_pro_extraction_6039bp_	1371	1383	+	12.2537	3.05e-05	0.0428	ATTAATTATTTAT
AT4G14770	MP00433	Solyc03g114840_Heinz_pro_extraction_6039bp_	5949	5963	-	11.2985	3.05e-05	0.0239	AATTGATTTTTAAAT
AT2G28810	MP00281	Solyc03g114840_Heinz_pro_extraction_6039bp_	1161	1181	+	12.2273	3.06e-05	0.0133	ATTATTAGAATTTTCTTTTTC
AT3G54340	MP00077	Solyc03g114840_Heinz_pro_extraction_6039bp_	2769	2783	+	12.1286	3.06e-05	0.0426	ATACAAAAATAGTTA
AT1G52150	MP00200	Solyc03g114840_Heinz_pro_extraction_6039bp_	2620	2634	+	12.1343	3.06e-05	0.0331	AAAAATAATAATTGT
AT1G49480	MP00192	Solyc03g114840_Heinz_pro_extraction_6039bp_	3842	3856	+	11.6119	3.06e-05	0.00983	GCCAAAAAAGAAAAG
AT2G02070	MP00255	Solyc03g114840_Heinz_pro_extraction_6039bp_	4794	4809	-	10.4737	3.06e-05	0.17	TTTTTTTCCTTTTCCC
AT1G01720	MP00121	Solyc03g114840_Heinz_pro_extraction_6039bp_	5250	5271	+	12.1818	3.06e-05	0.318	AACGTGATATATTAGAATATTT
AT5G17430	MP00610	Solyc03g114840_Heinz_pro_extraction_6039bp_	4380	4399	+	11.6667	3.08e-05	0.00963	TAAAAAAAAAAAAAGAGGAA
AT3G01220	MP00322	Solyc03g114840_Heinz_pro_extraction_6039bp_	1365	1375	-	13.0833	3.08e-05	0.0357	TTAATAATTAC
AT2G01930	MP00253	Solyc03g114840_Heinz_pro_extraction_6039bp_	949	972	+	1.77273	3.1e-05	0.0188	GAATGATGGAGAAATGTTGAAAGA
AT3G06740	MP00335	Solyc03g114840_Heinz_pro_extraction_6039bp_	4771	4789	-	8.08451	3.1e-05	0.125	CATCATTGTTTTCTTCATT
AT5G65410	MP00588	Solyc03g114840_Heinz_pro_extraction_6039bp_	1017	1031	-	12.7015	3.1e-05	0.0702	TCATTAATTAAAAAC
AT1G62300	MP00209	Solyc03g114840_Heinz_pro_extraction_6039bp_	1445	1463	-	12.5571	3.1e-05	0.244	AGTTGACTCGATTAAAAAT
AT3G01470	MP00323	Solyc03g114840_Heinz_pro_extraction_6039bp_	2993	3003	-	13.0299	3.11e-05	0.0308	TTAATAATTCA
AT3G01470	MP00323	Solyc03g114840_Heinz_pro_extraction_6039bp_	802	812	+	13.0299	3.11e-05	0.0308	TTAATAATTCA
AT3G09600	MP00338	Solyc03g114840_Heinz_pro_extraction_6039bp_	2352	2363	-	12.6212	3.11e-05	0.0272	AGATATTATATA
AT3G09600	MP00338	Solyc03g114840_Heinz_pro_extraction_6039bp_	2976	2987	+	12.6212	3.11e-05	0.0272	AGATATTATATA
AT1G64620	MP00210	Solyc03g114840_Heinz_pro_extraction_6039bp_	1435	1453	-	12.4091	3.11e-05	0.0134	ATTAAAAATAAAGATAATT
AT1G14580	MP00142	Solyc03g114840_Heinz_pro_extraction_6039bp_	59	78	+	10.1	3.12e-05	0.105	TACATTTTTGTTATTTAATT
AT4G35580	MP00108	Solyc03g114840_Heinz_pro_extraction_6039bp_	2889	2897	-	10.5285	3.12e-05	0.0568	GTAAGTAAT
AT4G35580	MP00108	Solyc03g114840_Heinz_pro_extraction_6039bp_	2531	2539	+	10.5285	3.12e-05	0.0568	CTAAGTAAT
AT4G35580	MP00108	Solyc03g114840_Heinz_pro_extraction_6039bp_	2686	2694	+	10.5285	3.12e-05	0.0568	TTAAGTAAC
AT1G69570	MP00223	Solyc03g114840_Heinz_pro_extraction_6039bp_	2058	2084	+	11.5152	3.12e-05	0.0108	TGGTACCTTTTTTTTTTCATACCTAAT
AT2G20110	MP00269	Solyc03g114840_Heinz_pro_extraction_6039bp_	2250	2264	-	11.5821	3.12e-05	0.0167	ATTTAAAAATAGAAA
AT1G34670	MP00180	Solyc03g114840_Heinz_pro_extraction_6039bp_	5773	5793	-	12.4091	3.13e-05	0.132	TAGTAGTTATTAGTTAAAATA
AT1G03840	MP00125	Solyc03g114840_Heinz_pro_extraction_6039bp_	384	403	+	10.1061	3.13e-05	0.139	TTGCTTACGACAAAAACGAT
AT3G22780	MP00370	Solyc03g114840_Heinz_pro_extraction_6039bp_	1341	1355	-	11.4167	3.14e-05	0.0175	AATGAGAATTTTAAA
AT4G21030	MP00445	Solyc03g114840_Heinz_pro_extraction_6039bp_	1167	1185	-	12.303	3.15e-05	0.0205	GAAAGAAAAAGAAAATTCT
AT3G55370	MP00407	Solyc03g114840_Heinz_pro_extraction_6039bp_	4667	4687	+	11.8636	3.15e-05	0.006	TTGATTTTTTGTTTTTTCAAA
AT1G73730	MP00233	Solyc03g114840_Heinz_pro_extraction_6039bp_	5206	5226	-	11.6098	3.15e-05	0.153	ATATCCCGATACATTATGTCT
AT2G45650	MP00315	Solyc03g114840_Heinz_pro_extraction_6039bp_	3840	3858	+	10.3182	3.17e-05	0.0413	TTGCCAAAAAAGAAAAGAA
AT4G21030	MP00445	Solyc03g114840_Heinz_pro_extraction_6039bp_	4847	4865	+	12.2879	3.18e-05	0.0205	AAAAAAAAAAGTTTTAAGT
AT1G69570	MP00223	Solyc03g114840_Heinz_pro_extraction_6039bp_	1924	1950	+	11.4848	3.18e-05	0.0108	TTTGTACTTTTCAGATACTTAACTTTT
AT1G49480	MP00192	Solyc03g114840_Heinz_pro_extraction_6039bp_	2340	2354	-	11.5373	3.18e-05	0.00991	ATAAAAAAAACACAA
AT2G28810	MP00281	Solyc03g114840_Heinz_pro_extraction_6039bp_	4759	4779	-	12.1667	3.18e-05	0.0133	TTCTTCATTGTCTTCTTTTAA
AT1G73360	MP00232	Solyc03g114840_Heinz_pro_extraction_6039bp_	1021	1031	-	12.7879	3.18e-05	0.106	TCATTAATTAA
AT1G73360	MP00232	Solyc03g114840_Heinz_pro_extraction_6039bp_	3157	3167	-	12.7879	3.18e-05	0.106	TCATTAATTAA
AT5G29000	MP00532	Solyc03g114840_Heinz_pro_extraction_6039bp_	5260	5274	-	12.0303	3.19e-05	0.178	CCAAAATATTCTAAT
AT3G22780	MP00370	Solyc03g114840_Heinz_pro_extraction_6039bp_	2604	2618	+	11.375	3.19e-05	0.0175	TATACTATATTTAAA
AT3G61120	MP00417	Solyc03g114840_Heinz_pro_extraction_6039bp_	3840	3857	+	9.32857	3.19e-05	0.0411	TTGCCAAAAAAGAAAAGA
AT3G28920	MP00387	Solyc03g114840_Heinz_pro_extraction_6039bp_	4963	4977	-	12.6567	3.2e-05	0.031	TATTATCTTTAATTA
AT1G24260	MP00605	Solyc03g114840_Heinz_pro_extraction_6039bp_	865	877	+	12.1714	3.2e-05	0.0778	ATATAAATAGAAA
AT5G17430	MP00610	Solyc03g114840_Heinz_pro_extraction_6039bp_	418	437	-	11.5897	3.2e-05	0.00971	ATTAAGGGAAAAAAGACAAA
AT4G38000	MP00478	Solyc03g114840_Heinz_pro_extraction_6039bp_	1318	1345	+	11.5303	3.21e-05	0.0032	AATATATTCAGTTTTATTTTATTTTTAA
AT1G30490	MP00170	Solyc03g114840_Heinz_pro_extraction_6039bp_	4777	4791	-	12.1045	3.23e-05	0.0332	CCCATCATTGTTTTC
AT4G40060	MP00051	Solyc03g114840_Heinz_pro_extraction_6039bp_	803	810	+	13.3267	3.23e-05	0.0345	TAATAATT
AT4G40060	MP00051	Solyc03g114840_Heinz_pro_extraction_6039bp_	1367	1374	-	13.3267	3.23e-05	0.0345	TAATAATT
AT4G40060	MP00051	Solyc03g114840_Heinz_pro_extraction_6039bp_	1786	1793	+	13.3267	3.23e-05	0.0345	TAATAATT
AT4G40060	MP00051	Solyc03g114840_Heinz_pro_extraction_6039bp_	2625	2632	+	13.3267	3.23e-05	0.0345	TAATAATT
AT4G40060	MP00051	Solyc03g114840_Heinz_pro_extraction_6039bp_	2782	2789	+	13.3267	3.23e-05	0.0345	TAATAATT
AT4G40060	MP00051	Solyc03g114840_Heinz_pro_extraction_6039bp_	2995	3002	-	13.3267	3.23e-05	0.0345	TAATAATT
AT4G40060	MP00051	Solyc03g114840_Heinz_pro_extraction_6039bp_	5475	5482	-	13.3267	3.23e-05	0.0345	TAATAATT
AT2G45190	MP00620	Solyc03g114840_Heinz_pro_extraction_6039bp_	1780	1789	+	11.3716	3.24e-05	0.0282	TAATTATAAT
AT4G14770	MP00433	Solyc03g114840_Heinz_pro_extraction_6039bp_	2250	2264	+	11.1642	3.24e-05	0.0239	TTTCTATTTTTAAAT
AT2G37590	MP00295	Solyc03g114840_Heinz_pro_extraction_6039bp_	3729	3743	-	12.4091	3.24e-05	0.0277	TTCTTTATCTTTTTT
AT3G22780	MP00370	Solyc03g114840_Heinz_pro_extraction_6039bp_	3500	3514	+	11.3333	3.25e-05	0.0175	ATAACAATATTTGAA
AT5G02840	MP00484	Solyc03g114840_Heinz_pro_extraction_6039bp_	4159	4168	+	11.7727	3.25e-05	0.0375	TGATATTTTT
AT5G02840	MP00484	Solyc03g114840_Heinz_pro_extraction_6039bp_	2209	2218	-	11.7727	3.25e-05	0.0375	TGATATTTTT
AT5G02840	MP00484	Solyc03g114840_Heinz_pro_extraction_6039bp_	3182	3191	-	11.7727	3.25e-05	0.0375	TGATATTTTT
AT2G45650	MP00315	Solyc03g114840_Heinz_pro_extraction_6039bp_	862	880	+	10.2576	3.25e-05	0.0413	TATATATAAATAGAAACAT
AT4G10350	MP00431	Solyc03g114840_Heinz_pro_extraction_6039bp_	2991	3011	+	11.1818	3.26e-05	0.283	GTTGAATTATTAAATAAGAAA
AT5G60850	MP00570	Solyc03g114840_Heinz_pro_extraction_6039bp_	3008	3021	-	12.5303	3.26e-05	0.0326	AAAAAAGTTATTTC
AT3G47500	MP00394	Solyc03g114840_Heinz_pro_extraction_6039bp_	2058	2076	-	12.1667	3.26e-05	0.0197	TGAAAAAAAAAAGGTACCA
AT4G35550	MP00617	Solyc03g114840_Heinz_pro_extraction_6039bp_	4411	4420	-	12.383	3.27e-05	0.141	CATCAATCAC
AT5G61620	MP00573	Solyc03g114840_Heinz_pro_extraction_6039bp_	5888	5902	-	12.3333	3.28e-05	0.099	GTTGAGGATAAATTA
AT4G14770	MP00433	Solyc03g114840_Heinz_pro_extraction_6039bp_	1333	1347	+	11.1343	3.28e-05	0.0239	ATTTTATTTTTAAAA
AT5G10140	MP00079	Solyc03g114840_Heinz_pro_extraction_6039bp_	2994	3014	+	11.6571	3.28e-05	0.0478	GAATTATTAAATAAGAAATAA
AT5G13790	MP00508	Solyc03g114840_Heinz_pro_extraction_6039bp_	5998	6016	+	10.6667	3.28e-05	0.126	ATTACTAATTTTGGAACAA
AT2G20110	MP00269	Solyc03g114840_Heinz_pro_extraction_6039bp_	2400	2414	-	11.4776	3.28e-05	0.0167	TTTTAAAATTAAATT
AT1G64620	MP00210	Solyc03g114840_Heinz_pro_extraction_6039bp_	3729	3747	+	12.3333	3.28e-05	0.0134	AAAAAAGATAAAGAAATTT
AT5G03790	MP00486	Solyc03g114840_Heinz_pro_extraction_6039bp_	2992	3004	+	12.1194	3.28e-05	0.0428	TTGAATTATTAAA
AT1G69570	MP00223	Solyc03g114840_Heinz_pro_extraction_6039bp_	2046	2072	+	11.4242	3.28e-05	0.0108	TCGATACTTTATTGGTACCTTTTTTTT
AT4G38000	MP00478	Solyc03g114840_Heinz_pro_extraction_6039bp_	1271	1298	+	11.4848	3.29e-05	0.00323	TCTATTCTGATTTTTATGTCTCATTTTT
AT4G36740	MP00473	Solyc03g114840_Heinz_pro_extraction_6039bp_	1673	1693	+	11.9242	3.3e-05	0.0356	ATAACAATTATTCACTATATT
AT3G54340	MP00077	Solyc03g114840_Heinz_pro_extraction_6039bp_	4613	4627	-	12	3.31e-05	0.0426	CCCTATAAATAGAAA
AT3G45610	MP00392	Solyc03g114840_Heinz_pro_extraction_6039bp_	2358	2376	+	12.303	3.31e-05	0.0172	ATATCTTTATTTTTTATTT
AT1G24260	MP00605	Solyc03g114840_Heinz_pro_extraction_6039bp_	330	342	-	12.1143	3.32e-05	0.0778	CCAGAAATAGAAC
AT2G01570	MP00611	Solyc03g114840_Heinz_pro_extraction_6039bp_	4725	4744	+	11.9028	3.34e-05	0.0248	AGGAGAAAAAGGAAAAGGAA
AT2G28810	MP00281	Solyc03g114840_Heinz_pro_extraction_6039bp_	3294	3314	+	12.0909	3.34e-05	0.0133	TCACATCCTTATAACTTTTGG
AT5G52660	MP00560	Solyc03g114840_Heinz_pro_extraction_6039bp_	2976	2986	+	12.0606	3.35e-05	0.0331	AGATATTATAT
AT5G52660	MP00560	Solyc03g114840_Heinz_pro_extraction_6039bp_	2353	2363	-	12.0606	3.35e-05	0.0331	AGATATTATAT
AT5G66940	MP00593	Solyc03g114840_Heinz_pro_extraction_6039bp_	3723	3751	-	11.6061	3.36e-05	0.00697	AAAAAAATTTCTTTATCTTTTTTAAAAAT
AT4G18960	MP00609	Solyc03g114840_Heinz_pro_extraction_6039bp_	862	880	-	11.9577	3.37e-05	0.0688	ATGTTTCTATTTATATATA
AT1G49480	MP00192	Solyc03g114840_Heinz_pro_extraction_6039bp_	4671	4685	-	11.4179	3.38e-05	0.0102	TGAAAAAACAAAAAA
AT5G62940	MP00580	Solyc03g114840_Heinz_pro_extraction_6039bp_	5392	5412	-	12.1818	3.38e-05	0.0127	AATAAAATCATAAAGAATCAA
AT1G52150	MP00200	Solyc03g114840_Heinz_pro_extraction_6039bp_	4912	4926	+	11.9254	3.39e-05	0.0331	AAGTGTAATAATGAA
AT4G38000	MP00478	Solyc03g114840_Heinz_pro_extraction_6039bp_	2137	2164	+	11.4242	3.4e-05	0.00329	TTATGTTATTTAGCTTTTTACTTTTATA
AT5G60850	MP00570	Solyc03g114840_Heinz_pro_extraction_6039bp_	2143	2156	-	12.4697	3.41e-05	0.0326	TAAAAAGCTAAATA
AT3G11280	MP00347	Solyc03g114840_Heinz_pro_extraction_6039bp_	3730	3743	-	12.3333	3.41e-05	0.164	TTCTTTATCTTTTT
AT5G65310	MP00587	Solyc03g114840_Heinz_pro_extraction_6039bp_	802	812	+	12.9254	3.42e-05	0.0648	TTAATAATTCA
AT5G65310	MP00587	Solyc03g114840_Heinz_pro_extraction_6039bp_	2993	3003	-	12.9254	3.42e-05	0.0648	TTAATAATTCA
AT4G30080	MP00461	Solyc03g114840_Heinz_pro_extraction_6039bp_	4170	4190	+	-1.33735	3.43e-05	0.0734	TACGTATTTTTGATTTAAAAA
AT2G20110	MP00269	Solyc03g114840_Heinz_pro_extraction_6039bp_	3508	3522	+	11.3731	3.43e-05	0.0167	ATTTGAAATTTTATG
AT1G69120	MP00096	Solyc03g114840_Heinz_pro_extraction_6039bp_	4614	4625	-	11.896	3.43e-05	0.115	CTATAAATAGAA
AT4G24470	MP00451	Solyc03g114840_Heinz_pro_extraction_6039bp_	165	179	+	10.697	3.46e-05	0.127	TCCCCACCGTCCAAA
AT2G01570	MP00611	Solyc03g114840_Heinz_pro_extraction_6039bp_	4378	4397	+	11.8472	3.47e-05	0.0248	AATAAAAAAAAAAAAAGAGG
AT2G20110	MP00269	Solyc03g114840_Heinz_pro_extraction_6039bp_	4215	4229	+	11.3284	3.5e-05	0.0167	TTTTAAATTATGTAT
AT5G66940	MP00593	Solyc03g114840_Heinz_pro_extraction_6039bp_	4959	4987	-	11.5303	3.51e-05	0.00707	GATAATTTTCTATTATCTTTAATTAATAT
AT3G50700	MP00403	Solyc03g114840_Heinz_pro_extraction_6039bp_	4794	4808	+	9.30488	3.52e-05	0.0391	GGGAAAAGGAAAAAA
AT5G17300	MP00515	Solyc03g114840_Heinz_pro_extraction_6039bp_	2128	2141	-	12.5152	3.54e-05	0.0323	CATAAAATATCATT
AT1G54330	MP00205	Solyc03g114840_Heinz_pro_extraction_6039bp_	2991	3011	-	9.57576	3.55e-05	0.154	TTTCTTATTTAATAATTCAAC
AT4G38000	MP00478	Solyc03g114840_Heinz_pro_extraction_6039bp_	668	695	-	11.3485	3.55e-05	0.00336	ATAGATTAATTTTTATGCTAATTTTTTT
AT5G65310	MP00587	Solyc03g114840_Heinz_pro_extraction_6039bp_	2781	2791	+	12.8806	3.55e-05	0.0648	TTAATAATTTA
AT1G51700	MP00199	Solyc03g114840_Heinz_pro_extraction_6039bp_	414	434	-	12.0909	3.57e-05	0.0138	AAGGGAAAAAAGACAAATATA
AT3G45610	MP00392	Solyc03g114840_Heinz_pro_extraction_6039bp_	1719	1737	+	12.197	3.57e-05	0.0174	TTTACTTTATAAAATTAAT
AT5G47660	MP00552	Solyc03g114840_Heinz_pro_extraction_6039bp_	2160	2174	+	12.1429	3.57e-05	0.0519	TTATATTTTAACTAC
AT3G60580	MP00416	Solyc03g114840_Heinz_pro_extraction_6039bp_	907	914	+	11	3.58e-05	0.239	AGTAGTAG
AT4G31550	MP00464	Solyc03g114840_Heinz_pro_extraction_6039bp_	3562	3575	+	11.5758	3.58e-05	0.301	TAAGTTGACATTTG
AT4G38000	MP00478	Solyc03g114840_Heinz_pro_extraction_6039bp_	630	657	+	11.3333	3.58e-05	0.00336	TTATTCTTTCCTAAAATATAATTTTTAT
AT3G61250	MP00114	Solyc03g114840_Heinz_pro_extraction_6039bp_	1244	1258	-	12.2727	3.59e-05	0.32	CATTTGTTAGGTGTG
AT1G47655	MP00189	Solyc03g114840_Heinz_pro_extraction_6039bp_	4803	4813	+	12.1364	3.59e-05	0.1	AAAAAAAGTAG
AT4G22070	MP00447	Solyc03g114840_Heinz_pro_extraction_6039bp_	1445	1463	+	12.3286	3.59e-05	0.213	ATTTTTAATCGAGTCAACT
AT4G24240	MP00450	Solyc03g114840_Heinz_pro_extraction_6039bp_	3562	3575	+	9.56061	3.61e-05	0.201	TAAGTTGACATTTG
AT1G73730	MP00233	Solyc03g114840_Heinz_pro_extraction_6039bp_	207	227	-	11.3415	3.62e-05	0.153	GTGTCTCTGTTCAGTCTTATT
AT2G38090	MP00296	Solyc03g114840_Heinz_pro_extraction_6039bp_	5378	5398	-	11.4878	3.63e-05	0.0747	GAATCAAAGGATAATATTAGT
AT5G66940	MP00593	Solyc03g114840_Heinz_pro_extraction_6039bp_	3096	3124	+	11.4697	3.63e-05	0.00711	AGGATTCGCGCTTGAACTTTTTTTTTTTT
AT1G70920	MP00226	Solyc03g114840_Heinz_pro_extraction_6039bp_	2624	2634	-	13.0448	3.63e-05	0.103	ACAATTATTAT
AT5G49300	MP00554	Solyc03g114840_Heinz_pro_extraction_6039bp_	235	261	+	-4.45556	3.64e-05	0.167	AATCATATTCATTGATCATATATTCAA
AT3G22780	MP00370	Solyc03g114840_Heinz_pro_extraction_6039bp_	1332	1346	+	11.0694	3.65e-05	0.0175	TATTTTATTTTTAAA
AT5G11510	MP00505	Solyc03g114840_Heinz_pro_extraction_6039bp_	5138	5152	+	12.303	3.66e-05	0.381	AGATGTATCCGTTGA
AT2G46270	MP00318	Solyc03g114840_Heinz_pro_extraction_6039bp_	222	236	+	10.2121	3.67e-05	0.442	AGACACGTGACACAA
AT3G58780	MP00093	Solyc03g114840_Heinz_pro_extraction_6039bp_	5998	6015	-	11.9146	3.68e-05	0.113	TGTTCCAAAATTAGTAAT
AT5G18090	MP00517	Solyc03g114840_Heinz_pro_extraction_6039bp_	1053	1067	+	12.7105	3.68e-05	0.182	ATTGATGAAGACAGA
AT5G42520	MP00540	Solyc03g114840_Heinz_pro_extraction_6039bp_	2019	2039	+	0.0263158	3.68e-05	0.0532	CTTTTACCCTTTCTCTCCGTC
AT3G01970	MP00325	Solyc03g114840_Heinz_pro_extraction_6039bp_	2423	2434	+	11.0152	3.69e-05	0.228	AATTGACTTTCG
AT3G50700	MP00403	Solyc03g114840_Heinz_pro_extraction_6039bp_	1293	1307	-	9.17073	3.7e-05	0.0391	ACTAAAAAGAAAAAT
AT2G38300	MP00297	Solyc03g114840_Heinz_pro_extraction_6039bp_	1030	1040	+	12.4091	3.7e-05	0.0772	GAAGGAATATT
AT2G38300	MP00297	Solyc03g114840_Heinz_pro_extraction_6039bp_	4440	4450	+	12.4091	3.7e-05	0.0772	GAAGGAATATT
AT3G55370	MP00407	Solyc03g114840_Heinz_pro_extraction_6039bp_	1295	1315	+	11.5909	3.7e-05	0.00687	TTTTCTTTTTAGTTATTAAAA
AT4G36740	MP00473	Solyc03g114840_Heinz_pro_extraction_6039bp_	1734	1754	+	11.697	3.7e-05	0.0356	TAATAAATAATTTTATATTAA
AT4G17785	MP00438	Solyc03g114840_Heinz_pro_extraction_6039bp_	2412	2425	+	12.2727	3.71e-05	0.0968	AAAATTAGTTAAAT
AT4G23550	MP00448	Solyc03g114840_Heinz_pro_extraction_6039bp_	3564	3574	-	12.2273	3.73e-05	0.237	AAATGTCAACT
AT1G02065	MP00090	Solyc03g114840_Heinz_pro_extraction_6039bp_	52	67	-	12.4944	3.74e-05	0.0553	AAAAATGTACTATCTC
AT5G63260	MP00582	Solyc03g114840_Heinz_pro_extraction_6039bp_	3011	3021	-	12.5	3.74e-05	0.0717	AAAAAAGTTAT
AT5G67580	MP00597	Solyc03g114840_Heinz_pro_extraction_6039bp_	839	857	-	11.803	3.74e-05	0.344	CATTGCAAAACCTAATTTA
AT1G49480	MP00192	Solyc03g114840_Heinz_pro_extraction_6039bp_	1289	1303	-	11.209	3.75e-05	0.011	AAAAGAAAAATGAGA
AT4G38910	MP00480	Solyc03g114840_Heinz_pro_extraction_6039bp_	4726	4755	+	-43.1951	3.75e-05	0.0399	GGAGAAAAAGGAAAAGGAAGAGAATAATAT
AT5G16600	MP00513	Solyc03g114840_Heinz_pro_extraction_6039bp_	1243	1255	-	12.4756	3.77e-05	0.284	TTGTTAGGTGTGA
AT3G04030	MP00331	Solyc03g114840_Heinz_pro_extraction_6039bp_	817	830	-	12.5758	3.77e-05	0.153	AAGAGAATATATTC
AT3G47500	MP00394	Solyc03g114840_Heinz_pro_extraction_6039bp_	1169	1187	-	11.9394	3.77e-05	0.0212	TAGAAAGAAAAAGAAAATT
AT5G66940	MP00593	Solyc03g114840_Heinz_pro_extraction_6039bp_	4834	4862	-	11.3939	3.79e-05	0.00715	TAAAACTTTTTTTTTTCTTTCAGCTAGAT
AT4G38000	MP00478	Solyc03g114840_Heinz_pro_extraction_6039bp_	1362	1389	+	11.2273	3.8e-05	0.00341	TTTGTAATTATTAATTATTTATTTTAAT
AT3G10113	MP00341	Solyc03g114840_Heinz_pro_extraction_6039bp_	2376	2390	-	12.5303	3.8e-05	0.0433	AAATTTAATATCTTA
AT3G55370	MP00407	Solyc03g114840_Heinz_pro_extraction_6039bp_	4731	4751	-	11.5455	3.8e-05	0.00687	TATTCTCTTCCTTTTCCTTTT
AT5G17430	MP00610	Solyc03g114840_Heinz_pro_extraction_6039bp_	1266	1285	-	11.2564	3.81e-05	0.0111	AAAAATCAGAATAGAAGAAG
AT1G69570	MP00223	Solyc03g114840_Heinz_pro_extraction_6039bp_	4826	4852	-	11.1515	3.81e-05	0.0119	TTTTTTCTTTCAGCTAGATTTTATTTT
AT5G67450	MP00118	Solyc03g114840_Heinz_pro_extraction_6039bp_	4510	4520	-	11.803	3.81e-05	0.218	ATTGATAGTGT
AT2G37590	MP00295	Solyc03g114840_Heinz_pro_extraction_6039bp_	1291	1305	+	12.1667	3.81e-05	0.0277	TCATTTTTCTTTTTA
AT3G28920	MP00387	Solyc03g114840_Heinz_pro_extraction_6039bp_	3150	3164	-	12.3731	3.82e-05	0.0324	TTAATTAAGTAATCA
AT1G18330	MP00146	Solyc03g114840_Heinz_pro_extraction_6039bp_	2128	2139	-	10.803	3.82e-05	0.0448	TAAAATATCATT
AT3G61120	MP00417	Solyc03g114840_Heinz_pro_extraction_6039bp_	1849	1866	+	8.81429	3.83e-05	0.0411	ATTCCTAATTTATTAAAA
AT5G63260	MP00582	Solyc03g114840_Heinz_pro_extraction_6039bp_	1719	1729	-	12.4848	3.83e-05	0.0717	TATAAAGTAAA
AT4G38000	MP00478	Solyc03g114840_Heinz_pro_extraction_6039bp_	1331	1358	+	11.2121	3.83e-05	0.00341	TTATTTTATTTTTAAAATTCTCATTTCA
AT5G54230	MP00563	Solyc03g114840_Heinz_pro_extraction_6039bp_	5742	5756	-	12.1818	3.83e-05	0.124	TGTCTCACCAAAATT
AT1G25550	MP00160	Solyc03g114840_Heinz_pro_extraction_6039bp_	1033	1043	+	12.4848	3.84e-05	0.207	GGAATATTGGA
AT5G45580	MP00544	Solyc03g114840_Heinz_pro_extraction_6039bp_	817	830	-	12.3485	3.84e-05	0.127	AAGAGAATATATTC
AT1G18330	MP00146	Solyc03g114840_Heinz_pro_extraction_6039bp_	1590	1601	-	10.7879	3.85e-05	0.0448	ACAAATATCTAT
AT5G66940	MP00593	Solyc03g114840_Heinz_pro_extraction_6039bp_	5829	5857	-	11.3636	3.86e-05	0.00715	TTTTACGCTGAATCAACTTTTTAGTTTTT
AT1G76880	MP00243	Solyc03g114840_Heinz_pro_extraction_6039bp_	2159	2174	-	12.1364	3.87e-05	0.0438	GTAGTTAAAATATAAA
AT2G36610	MP00049	Solyc03g114840_Heinz_pro_extraction_6039bp_	5011	5023	+	10.901	3.87e-05	0.0241	TTATAATTTTTTT
AT3G22780	MP00370	Solyc03g114840_Heinz_pro_extraction_6039bp_	3509	3523	-	10.9306	3.87e-05	0.0175	TCATAAAATTTCAAA
AT5G17430	MP00610	Solyc03g114840_Heinz_pro_extraction_6039bp_	3213	3232	+	11.2179	3.88e-05	0.0111	TTAGGAGAAAAAGAAATACA
AT2G37590	MP00295	Solyc03g114840_Heinz_pro_extraction_6039bp_	820	834	+	12.1364	3.89e-05	0.0277	TATATTCTCTTTTTC
AT2G37590	MP00295	Solyc03g114840_Heinz_pro_extraction_6039bp_	3374	3388	+	12.1364	3.89e-05	0.0277	ATTTTTACCTTTTAT
AT4G38000	MP00478	Solyc03g114840_Heinz_pro_extraction_6039bp_	4735	4762	-	11.1818	3.9e-05	0.00341	TTAAAATATATTATTCTCTTCCTTTTCC
AT5G62940	MP00580	Solyc03g114840_Heinz_pro_extraction_6039bp_	4206	4226	-	11.9697	3.9e-05	0.0139	CATAATTTAAAAAAGAAAGAA
AT1G69570	MP00223	Solyc03g114840_Heinz_pro_extraction_6039bp_	2648	2674	-	11.1061	3.9e-05	0.0119	TAGGAACTTTACTAATTCATTCTTTTT
AT1G64620	MP00210	Solyc03g114840_Heinz_pro_extraction_6039bp_	3723	3741	+	12.0758	3.91e-05	0.015	ATTTTTAAAAAAGATAAAG
AT5G17300	MP00515	Solyc03g114840_Heinz_pro_extraction_6039bp_	2974	2987	-	12.3333	3.91e-05	0.0323	TATATAATATCTCA
AT2G01570	MP00611	Solyc03g114840_Heinz_pro_extraction_6039bp_	3115	3134	-	11.6667	3.92e-05	0.0264	ATAAAAAAAAAAAAAAAAAA
AT5G56110	MP00564	Solyc03g114840_Heinz_pro_extraction_6039bp_	2983	2997	+	12.2727	3.92e-05	0.101	ATATATTAGTTGAAT
AT4G33280	MP00468	Solyc03g114840_Heinz_pro_extraction_6039bp_	1112	1132	+	-3.12857	3.93e-05	0.107	TATGTCATTTTAAGGGAAAAA
AT4G16750	MP00436	Solyc03g114840_Heinz_pro_extraction_6039bp_	274	288	-	12.1515	3.94e-05	0.474	CTTATCCACCGACTT
AT4G21030	MP00445	Solyc03g114840_Heinz_pro_extraction_6039bp_	3104	3122	-	11.9242	3.95e-05	0.0234	AAAAAAAAAAGTTCAAGCG
AT2G43010	MP00606	Solyc03g114840_Heinz_pro_extraction_6039bp_	223	231	-	12.4429	3.97e-05	0.313	TCACGTGTC
AT5G66730	MP00592	Solyc03g114840_Heinz_pro_extraction_6039bp_	384	400	+	9.80303	3.97e-05	0.118	TTGCTTACGACAAAAAC
AT5G52660	MP00560	Solyc03g114840_Heinz_pro_extraction_6039bp_	2130	2140	+	11.6818	3.97e-05	0.0343	TGATATTTTAT
AT4G37180	MP00475	Solyc03g114840_Heinz_pro_extraction_6039bp_	5263	5273	-	12.5	3.97e-05	0.315	CAAAATATTCT
AT1G51700	MP00199	Solyc03g114840_Heinz_pro_extraction_6039bp_	3724	3744	+	11.9394	3.97e-05	0.0147	TTTTTAAAAAAGATAAAGAAA
AT4G04450	MP00428	Solyc03g114840_Heinz_pro_extraction_6039bp_	5172	5192	+	12.3	3.98e-05	0.406	GTATCAAGGATGTTGACTGAT
AT3G55370	MP00407	Solyc03g114840_Heinz_pro_extraction_6039bp_	3360	3380	+	11.4697	3.98e-05	0.00696	GTTACTTTCGATCTATTTTTA
AT5G04390	MP00487	Solyc03g114840_Heinz_pro_extraction_6039bp_	1134	1144	-	11.1818	3.98e-05	0.422	AAGTGAAATTA
AT2G28810	MP00281	Solyc03g114840_Heinz_pro_extraction_6039bp_	4804	4824	-	11.8182	3.98e-05	0.0151	TTTCAATGTCCCTACTTTTTT
AT1G52150	MP00200	Solyc03g114840_Heinz_pro_extraction_6039bp_	5469	5483	+	11.597	3.98e-05	0.034	TAGAATAATTATTAC
AT3G12720	MP00350	Solyc03g114840_Heinz_pro_extraction_6039bp_	2075	2095	-	12.3485	3.98e-05	0.172	GGAGGGGAAATATTAGGTATG
AT2G18350	MP00268	Solyc03g114840_Heinz_pro_extraction_6039bp_	3154	3168	-	12.3433	3.99e-05	0.0467	ATCATTAATTAAGTA
AT2G32460	MP00287	Solyc03g114840_Heinz_pro_extraction_6039bp_	1322	1336	-	11.8788	3.99e-05	0.218	AAATAAAACTGAATA
AT1G13260	MP00139	Solyc03g114840_Heinz_pro_extraction_6039bp_	2129	2145	+	11.7727	4e-05	0.209	ATGATATTTTATGTTAT
AT1G49480	MP00192	Solyc03g114840_Heinz_pro_extraction_6039bp_	3177	3191	+	11.0746	4.01e-05	0.0111	TAAAAAAAAATATCA
AT5G65310	MP00587	Solyc03g114840_Heinz_pro_extraction_6039bp_	2624	2634	+	12.6866	4.01e-05	0.0648	ATAATAATTGT
AT2G45190	MP00620	Solyc03g114840_Heinz_pro_extraction_6039bp_	1783	1792	+	11.1081	4.02e-05	0.0306	TTATAATAAT
AT5G39760	MP00536	Solyc03g114840_Heinz_pro_extraction_6039bp_	1368	1389	+	11.7164	4.02e-05	0.016	ATTATTAATTATTTATTTTAAT
AT1G47655	MP00189	Solyc03g114840_Heinz_pro_extraction_6039bp_	4902	4912	-	12.0152	4.03e-05	0.1	TGAAAAAGTAT
AT4G38000	MP00478	Solyc03g114840_Heinz_pro_extraction_6039bp_	2344	2371	+	11.1212	4.03e-05	0.00341	GTTTTTTTTATATAATATCTTTATTTTT
AT4G38000	MP00478	Solyc03g114840_Heinz_pro_extraction_6039bp_	4035	4062	-	11.1212	4.03e-05	0.00341	ATATACAGATATTCTTAGTTATTTTTTT
AT4G38000	MP00478	Solyc03g114840_Heinz_pro_extraction_6039bp_	4387	4414	-	11.1212	4.03e-05	0.00341	TCACTAATGTTTCTCTTCCTCTTTTTTT
AT4G25480	MP00453	Solyc03g114840_Heinz_pro_extraction_6039bp_	272	285	-	12.5606	4.04e-05	0.486	ATCCACCGACTTGT
AT3G46070	MP00393	Solyc03g114840_Heinz_pro_extraction_6039bp_	3546	3560	-	12.2237	4.05e-05	0.125	TACTTCTCACTTTCA
AT4G38000	MP00478	Solyc03g114840_Heinz_pro_extraction_6039bp_	4375	4402	-	11.1061	4.06e-05	0.00341	CTCTTCCTCTTTTTTTTTTTTTATTACG
AT4G38000	MP00478	Solyc03g114840_Heinz_pro_extraction_6039bp_	4736	4763	-	11.1061	4.06e-05	0.00341	TTTAAAATATATTATTCTCTTCCTTTTC
AT1G24260	MP00605	Solyc03g114840_Heinz_pro_extraction_6039bp_	3842	3854	+	11.8286	4.07e-05	0.0778	GCCAAAAAAGAAA
AT1G24260	MP00605	Solyc03g114840_Heinz_pro_extraction_6039bp_	5999	6011	-	11.8286	4.07e-05	0.0778	CCAAAATTAGTAA
AT1G49480	MP00192	Solyc03g114840_Heinz_pro_extraction_6039bp_	5017	5031	-	11.0448	4.07e-05	0.0111	AAAAGTAAAAAAAAA
AT1G64620	MP00210	Solyc03g114840_Heinz_pro_extraction_6039bp_	4206	4224	-	12.0152	4.07e-05	0.015	TAATTTAAAAAAGAAAGAA
AT1G66420	MP00214	Solyc03g114840_Heinz_pro_extraction_6039bp_	2871	2889	-	10.8049	4.07e-05	0.105	TACATATTCCATAACTAAA
AT2G23340	MP00276	Solyc03g114840_Heinz_pro_extraction_6039bp_	163	179	-	10.8636	4.07e-05	0.245	TTTGGACGGTGGGGACA
AT5G26170	MP00531	Solyc03g114840_Heinz_pro_extraction_6039bp_	2423	2435	+	11.3485	4.07e-05	0.192	AATTGACTTTCGA
AT2G37590	MP00295	Solyc03g114840_Heinz_pro_extraction_6039bp_	2149	2163	+	12.0606	4.08e-05	0.0277	GCTTTTTACTTTTAT
AT3G55370	MP00407	Solyc03g114840_Heinz_pro_extraction_6039bp_	4955	4975	-	11.4242	4.08e-05	0.00696	TTATCTTTAATTAATATTTTT
AT5G13180	MP00507	Solyc03g114840_Heinz_pro_extraction_6039bp_	2993	3011	-	10.8788	4.09e-05	0.25	TTTCTTATTTAATAATTCA
AT4G24470	MP00451	Solyc03g114840_Heinz_pro_extraction_6039bp_	1038	1052	-	10.2879	4.09e-05	0.127	CAGCAACCGTCCAAT
AT5G62470	MP00579	Solyc03g114840_Heinz_pro_extraction_6039bp_	5778	5795	-	11.6212	4.09e-05	0.363	TCTAGTAGTTATTAGTTA
AT1G49480	MP00192	Solyc03g114840_Heinz_pro_extraction_6039bp_	3845	3859	+	11.0299	4.09e-05	0.0111	AAAAAAGAAAAGAAG
AT3G12820	MP00352	Solyc03g114840_Heinz_pro_extraction_6039bp_	1244	1259	-	12.1061	4.1e-05	0.392	ACATTTGTTAGGTGTG
AT5G56840	MP00565	Solyc03g114840_Heinz_pro_extraction_6039bp_	5381	5395	+	11.7424	4.11e-05	0.228	AATATTATCCTTTGA
AT3G20770	MP00367	Solyc03g114840_Heinz_pro_extraction_6039bp_	235	249	+	11.6566	4.11e-05	0.39	AATCATATTCATTGA
AT4G01250	MP00422	Solyc03g114840_Heinz_pro_extraction_6039bp_	3562	3574	-	11.4091	4.11e-05	0.207	AAATGTCAACTTA
AT2G38300	MP00297	Solyc03g114840_Heinz_pro_extraction_6039bp_	1344	1354	-	12.303	4.11e-05	0.0772	ATGAGAATTTT
AT4G36740	MP00473	Solyc03g114840_Heinz_pro_extraction_6039bp_	1365	1385	-	11.4848	4.12e-05	0.0356	AAATAAATAATTAATAATTAC
AT1G72050	MP00229	Solyc03g114840_Heinz_pro_extraction_6039bp_	4733	4751	-	10.336	4.12e-05	0.0818	TATTCTCTTCCTTTTCCTT
AT5G60130	MP00569	Solyc03g114840_Heinz_pro_extraction_6039bp_	3113	3131	-	11.0909	4.12e-05	0.0333	AAAAAAAAAAAAAAAAAAA
AT5G60130	MP00569	Solyc03g114840_Heinz_pro_extraction_6039bp_	3114	3132	-	11.0909	4.12e-05	0.0333	AAAAAAAAAAAAAAAAAAA
AT1G32240	MP00174	Solyc03g114840_Heinz_pro_extraction_6039bp_	1031	1045	-	12.1571	4.12e-05	0.0564	CGTCCAATATTCCTT
AT5G66940	MP00593	Solyc03g114840_Heinz_pro_extraction_6039bp_	4196	4224	+	11.2424	4.13e-05	0.00745	GATTCAAAAGTTCTTTCTTTTTTAAATTA
AT4G22070	MP00447	Solyc03g114840_Heinz_pro_extraction_6039bp_	5182	5200	-	12.0429	4.13e-05	0.213	TCAAATACATCAGTCAACA
AT1G19790	MP00152	Solyc03g114840_Heinz_pro_extraction_6039bp_	2241	2263	+	-6.12121	4.14e-05	0.121	TTATCATAATTTCTATTTTTAAA
AT2G01930	MP00253	Solyc03g114840_Heinz_pro_extraction_6039bp_	1172	1195	-	0.848485	4.14e-05	0.0236	GTGTTATTTAGAAAGAAAAAGAAA
AT3G22780	MP00370	Solyc03g114840_Heinz_pro_extraction_6039bp_	937	951	+	10.7639	4.15e-05	0.0175	GTATAGAATTTTGAA
AT3G22780	MP00370	Solyc03g114840_Heinz_pro_extraction_6039bp_	5423	5437	+	10.7639	4.15e-05	0.0175	AAAAATAATTTCAAA
AT3G55370	MP00407	Solyc03g114840_Heinz_pro_extraction_6039bp_	5005	5025	+	11.3939	4.16e-05	0.00696	AAAATTTTATAATTTTTTTTT
AT1G76890	MP00244	Solyc03g114840_Heinz_pro_extraction_6039bp_	5020	5033	+	12.0303	4.16e-05	0.0466	TTTTTTACTTTTCG
AT3G13810	MP00355	Solyc03g114840_Heinz_pro_extraction_6039bp_	1055	1075	-	11.5606	4.16e-05	0.0703	AATTATTTTCTGTCTTCATCA
AT5G02460	MP00483	Solyc03g114840_Heinz_pro_extraction_6039bp_	2647	2667	+	11.4394	4.17e-05	0.00973	AAAAAAGAATGAATTAGTAAA
AT5G02460	MP00483	Solyc03g114840_Heinz_pro_extraction_6039bp_	3367	3387	-	11.4394	4.17e-05	0.00973	TAAAAGGTAAAAATAGATCGA
AT1G47655	MP00189	Solyc03g114840_Heinz_pro_extraction_6039bp_	1720	1730	-	12	4.17e-05	0.1	TTATAAAGTAA
AT1G14580	MP00142	Solyc03g114840_Heinz_pro_extraction_6039bp_	84	103	-	9.4	4.17e-05	0.105	GATATATTTGTTTTTTTCCC
AT5G65410	MP00588	Solyc03g114840_Heinz_pro_extraction_6039bp_	4958	4972	-	12.3731	4.18e-05	0.0749	TCTTTAATTAATATT
AT1G49480	MP00192	Solyc03g114840_Heinz_pro_extraction_6039bp_	789	803	-	10.9851	4.18e-05	0.0111	AAAACAAAAAAAGCC
AT3G03660	MP00330	Solyc03g114840_Heinz_pro_extraction_6039bp_	1019	1029	+	12.3194	4.2e-05	0.106	TTTTAATTAAT
AT1G01060	MP00119	Solyc03g114840_Heinz_pro_extraction_6039bp_	2130	2139	+	12.1061	4.21e-05	0.0459	TGATATTTTA
AT2G35530	MP00291	Solyc03g114840_Heinz_pro_extraction_6039bp_	222	236	-	9.75758	4.21e-05	0.507	TTGTGTCACGTGTCT
AT5G02840	MP00484	Solyc03g114840_Heinz_pro_extraction_6039bp_	2976	2985	+	10.7576	4.21e-05	0.0375	AGATATTATA
AT5G02840	MP00484	Solyc03g114840_Heinz_pro_extraction_6039bp_	2354	2363	-	10.7576	4.21e-05	0.0375	AGATATTATA
AT2G45660	MP00076	Solyc03g114840_Heinz_pro_extraction_6039bp_	660	680	-	11.4776	4.21e-05	0.0142	TGCTAATTTTTTTTACTTTCA
AT4G30080	MP00461	Solyc03g114840_Heinz_pro_extraction_6039bp_	5407	5427	+	-2.10843	4.21e-05	0.0734	TTTATTTTTATAATTTAAAAA
AT3G22780	MP00370	Solyc03g114840_Heinz_pro_extraction_6039bp_	2249	2263	+	10.7222	4.22e-05	0.0175	ATTTCTATTTTTAAA
AT1G69780	MP00225	Solyc03g114840_Heinz_pro_extraction_6039bp_	1365	1375	-	12.5821	4.22e-05	0.0422	TTAATAATTAC
AT1G72050	MP00229	Solyc03g114840_Heinz_pro_extraction_6039bp_	4796	4814	-	10.288	4.23e-05	0.0818	CCTACTTTTTTTCCTTTTC
AT4G38000	MP00478	Solyc03g114840_Heinz_pro_extraction_6039bp_	4803	4830	-	11.0303	4.24e-05	0.00351	ATTTTATTTCAATGTCCCTACTTTTTTT
AT5G03790	MP00486	Solyc03g114840_Heinz_pro_extraction_6039bp_	4515	4527	-	11.597	4.24e-05	0.0428	TAGCATTATTGAT
AT3G10500	MP00343	Solyc03g114840_Heinz_pro_extraction_6039bp_	2753	2769	+	8.62121	4.24e-05	0.38	TGTCTTGTGTAAGATGA
AT1G13260	MP00139	Solyc03g114840_Heinz_pro_extraction_6039bp_	1785	1801	+	11.6818	4.25e-05	0.209	ATAATAATTTCTGTTAT
AT2G45660	MP00076	Solyc03g114840_Heinz_pro_extraction_6039bp_	5713	5733	+	11.4627	4.25e-05	0.0142	TGAGATTCTTTTTTTCTTTTC
AT1G49480	MP00192	Solyc03g114840_Heinz_pro_extraction_6039bp_	4384	4398	+	10.9403	4.27e-05	0.0111	AAAAAAAAAAGAGGA
AT3G22780	MP00370	Solyc03g114840_Heinz_pro_extraction_6039bp_	1862	1876	+	10.6806	4.29e-05	0.0175	TAAAAAGTATTTAAA
AT2G03710	MP00030	Solyc03g114840_Heinz_pro_extraction_6039bp_	5998	6015	+	11.8049	4.3e-05	0.113	ATTACTAATTTTGGAACA
AT4G25490	MP00454	Solyc03g114840_Heinz_pro_extraction_6039bp_	273	284	-	12.4545	4.3e-05	0.519	TCCACCGACTTG
AT1G69570	MP00223	Solyc03g114840_Heinz_pro_extraction_6039bp_	1355	1381	+	10.9242	4.3e-05	0.0126	TTCACACTTTGTAATTATTAATTATTT
AT5G17300	MP00515	Solyc03g114840_Heinz_pro_extraction_6039bp_	2352	2365	+	12.1364	4.31e-05	0.0323	TATATAATATCTTT
AT3G22780	MP00370	Solyc03g114840_Heinz_pro_extraction_6039bp_	5851	5865	+	10.6667	4.31e-05	0.0175	CGTAAAATATTTAAA
AT5G39660	MP00046	Solyc03g114840_Heinz_pro_extraction_6039bp_	4902	4911	-	11.0081	4.32e-05	0.115	GAAAAAGTAT
AT5G42520	MP00540	Solyc03g114840_Heinz_pro_extraction_6039bp_	4388	4408	-	-0.552632	4.33e-05	0.0532	ATGTTTCTCTTCCTCTTTTTT
AT2G37590	MP00295	Solyc03g114840_Heinz_pro_extraction_6039bp_	5835	5849	-	11.9697	4.33e-05	0.0277	TGAATCAACTTTTTA
AT5G62940	MP00580	Solyc03g114840_Heinz_pro_extraction_6039bp_	3023	3043	+	11.803	4.35e-05	0.0143	TGAAAATAAAAAAAGAAGTTG
AT2G01940	MP00254	Solyc03g114840_Heinz_pro_extraction_6039bp_	1283	1297	-	10.5758	4.35e-05	0.0682	AAAATGAGACATAAA
AT1G76890	MP00244	Solyc03g114840_Heinz_pro_extraction_6039bp_	2774	2787	-	11.9697	4.36e-05	0.0466	TTATTAACTATTTT
AT1G64620	MP00210	Solyc03g114840_Heinz_pro_extraction_6039bp_	4789	4807	+	11.9091	4.37e-05	0.0153	GGGATGGGAAAAGGAAAAA
AT5G62320	MP00577	Solyc03g114840_Heinz_pro_extraction_6039bp_	1243	1255	+	12.2576	4.37e-05	0.39	TCACACCTAACAA
AT4G14770	MP00433	Solyc03g114840_Heinz_pro_extraction_6039bp_	4215	4229	-	10.4478	4.38e-05	0.0278	ATACATAATTTAAAA
AT3G01470	MP00323	Solyc03g114840_Heinz_pro_extraction_6039bp_	4533	4543	+	12.5373	4.38e-05	0.0372	AAAATAATTAT
AT5G62940	MP00580	Solyc03g114840_Heinz_pro_extraction_6039bp_	3842	3862	+	11.7879	4.39e-05	0.0143	GCCAAAAAAGAAAAGAAGACA
AT3G46070	MP00393	Solyc03g114840_Heinz_pro_extraction_6039bp_	1133	1147	+	12.1184	4.4e-05	0.125	TTAATTTCACTTCAA
AT1G27360	MP00161	Solyc03g114840_Heinz_pro_extraction_6039bp_	557	567	+	12.1515	4.4e-05	0.159	AGCACGTACAA
AT5G03150	MP00485	Solyc03g114840_Heinz_pro_extraction_6039bp_	4760	4779	-	10.1364	4.43e-05	0.0785	TTCTTCATTGTCTTCTTTTA
AT5G66940	MP00593	Solyc03g114840_Heinz_pro_extraction_6039bp_	2641	2669	-	11.1061	4.45e-05	0.00777	ACTTTACTAATTCATTCTTTTTTGTAATA
AT1G27730	MP00162	Solyc03g114840_Heinz_pro_extraction_6039bp_	3077	3087	-	11.4179	4.45e-05	0.217	TACTATCACTT
AT4G23550	MP00448	Solyc03g114840_Heinz_pro_extraction_6039bp_	3571	3581	-	11.8333	4.46e-05	0.237	AAGAGTCAAAT
AT3G01970	MP00325	Solyc03g114840_Heinz_pro_extraction_6039bp_	3571	3582	+	10.5909	4.47e-05	0.228	ATTTGACTCTTT
AT3G04070	MP00333	Solyc03g114840_Heinz_pro_extraction_6039bp_	4165	4179	-	11.8485	4.47e-05	0.406	AAAATACGTAAAAAA
AT1G69570	MP00223	Solyc03g114840_Heinz_pro_extraction_6039bp_	5821	5847	-	10.8485	4.48e-05	0.0126	AATCAACTTTTTAGTTTTTTAATAACA
AT5G01380	MP00481	Solyc03g114840_Heinz_pro_extraction_6039bp_	4	20	+	11.7429	4.48e-05	0.134	ATCACGTTAGAAACGTG
AT1G49480	MP00192	Solyc03g114840_Heinz_pro_extraction_6039bp_	420	434	-	10.8358	4.49e-05	0.0113	AAGGGAAAAAAGACA
AT5G02460	MP00483	Solyc03g114840_Heinz_pro_extraction_6039bp_	4378	4398	+	11.303	4.5e-05	0.0101	AATAAAAAAAAAAAAAGAGGA
AT1G29160	MP00166	Solyc03g114840_Heinz_pro_extraction_6039bp_	1924	1944	-	11.697	4.5e-05	0.0233	TAAGTATCTGAAAAGTACAAA
AT5G66940	MP00593	Solyc03g114840_Heinz_pro_extraction_6039bp_	3106	3134	+	11.0758	4.52e-05	0.00777	CTTGAACTTTTTTTTTTTTTTTTTTTTAT
AT2G18350	MP00268	Solyc03g114840_Heinz_pro_extraction_6039bp_	2234	2248	-	12.1642	4.53e-05	0.0467	TATGATAATTAAAAA
AT4G38000	MP00478	Solyc03g114840_Heinz_pro_extraction_6039bp_	4721	4748	-	10.9091	4.53e-05	0.0037	TCTCTTCCTTTTCCTTTTTCTCCTTAAA
AT1G34670	MP00180	Solyc03g114840_Heinz_pro_extraction_6039bp_	2072	2092	-	11.9091	4.54e-05	0.132	GGGGAAATATTAGGTATGAAA
AT3G55370	MP00407	Solyc03g114840_Heinz_pro_extraction_6039bp_	3123	3143	+	11.2424	4.54e-05	0.00741	TTTTTTTTTTATGATTCATTT
AT5G52170	MP00559	Solyc03g114840_Heinz_pro_extraction_6039bp_	3282	3292	+	12.0141	4.54e-05	0.0721	TAAATTAATGT
AT3G45610	MP00392	Solyc03g114840_Heinz_pro_extraction_6039bp_	1171	1189	+	11.8485	4.55e-05	0.0209	TTTTCTTTTTCTTTCTAAA
AT4G35580	MP00108	Solyc03g114840_Heinz_pro_extraction_6039bp_	927	935	+	10.2439	4.57e-05	0.0666	TTAAGTAAA
AT5G66700	MP00591	Solyc03g114840_Heinz_pro_extraction_6039bp_	1372	1382	-	11.9851	4.58e-05	0.0722	TAAATAATTAA
AT3G03660	MP00330	Solyc03g114840_Heinz_pro_extraction_6039bp_	4960	4970	+	12.1667	4.59e-05	0.106	TATTAATTAAA
AT4G06746	MP00430	Solyc03g114840_Heinz_pro_extraction_6039bp_	160	178	+	10.6061	4.6e-05	0.277	TGGTGTCCCCACCGTCCAA
AT4G38000	MP00478	Solyc03g114840_Heinz_pro_extraction_6039bp_	1273	1300	+	10.8788	4.6e-05	0.0037	TATTCTGATTTTTATGTCTCATTTTTCT
AT1G30490	MP00170	Solyc03g114840_Heinz_pro_extraction_6039bp_	1365	1379	+	11.403	4.6e-05	0.0392	GTAATTATTAATTAT
AT1G01060	MP00119	Solyc03g114840_Heinz_pro_extraction_6039bp_	2976	2985	+	11.9091	4.61e-05	0.0459	AGATATTATA
AT1G01060	MP00119	Solyc03g114840_Heinz_pro_extraction_6039bp_	2354	2363	-	11.9091	4.61e-05	0.0459	AGATATTATA
AT4G33280	MP00468	Solyc03g114840_Heinz_pro_extraction_6039bp_	3835	3855	-	-3.8	4.62e-05	0.107	TTTTCTTTTTTGGCAACATAT
AT4G38000	MP00478	Solyc03g114840_Heinz_pro_extraction_6039bp_	4300	4327	+	10.8636	4.64e-05	0.0037	TTGATTTTAACTATCAATCTGCTTTATG
AT2G46590	MP00319	Solyc03g114840_Heinz_pro_extraction_6039bp_	1719	1729	-	12.1515	4.64e-05	0.0651	TATAAAGTAAA
AT2G21900	MP00270	Solyc03g114840_Heinz_pro_extraction_6039bp_	5182	5193	-	12.2368	4.65e-05	0.303	CATCAGTCAACA
AT4G21080	MP00446	Solyc03g114840_Heinz_pro_extraction_6039bp_	821	834	-	11.7879	4.65e-05	0.0694	GAAAAAGAGAATAT
AT4G17785	MP00438	Solyc03g114840_Heinz_pro_extraction_6039bp_	2074	2087	-	11.8939	4.66e-05	0.0968	AATATTAGGTATGA
AT4G29000	MP00045	Solyc03g114840_Heinz_pro_extraction_6039bp_	1072	1081	+	12.2475	4.66e-05	0.187	AATTTGAACG
AT3G52440	MP00405	Solyc03g114840_Heinz_pro_extraction_6039bp_	1719	1729	-	12.1667	4.66e-05	0.0742	TATAAAGTAAA
AT5G65310	MP00587	Solyc03g114840_Heinz_pro_extraction_6039bp_	3161	3171	-	12.5821	4.67e-05	0.0648	ATAATCATTAA
AT5G24110	MP00525	Solyc03g114840_Heinz_pro_extraction_6039bp_	1454	1464	+	10.8485	4.67e-05	0.496	CGAGTCAACTC
AT3G53200	MP00406	Solyc03g114840_Heinz_pro_extraction_6039bp_	1244	1258	-	8.42424	4.68e-05	0.117	CATTTGTTAGGTGTG
AT4G14770	MP00433	Solyc03g114840_Heinz_pro_extraction_6039bp_	2605	2619	+	10.2836	4.68e-05	0.0278	ATACTATATTTAAAA
AT3G50700	MP00403	Solyc03g114840_Heinz_pro_extraction_6039bp_	3113	3127	-	8.47561	4.68e-05	0.0391	AAAAAAAAAAAAAAA
AT3G50700	MP00403	Solyc03g114840_Heinz_pro_extraction_6039bp_	3114	3128	-	8.47561	4.68e-05	0.0391	AAAAAAAAAAAAAAA
AT3G50700	MP00403	Solyc03g114840_Heinz_pro_extraction_6039bp_	3115	3129	-	8.47561	4.68e-05	0.0391	AAAAAAAAAAAAAAA
AT3G50700	MP00403	Solyc03g114840_Heinz_pro_extraction_6039bp_	3116	3130	-	8.47561	4.68e-05	0.0391	AAAAAAAAAAAAAAA
AT3G50700	MP00403	Solyc03g114840_Heinz_pro_extraction_6039bp_	3117	3131	-	8.47561	4.68e-05	0.0391	AAAAAAAAAAAAAAA
AT3G50700	MP00403	Solyc03g114840_Heinz_pro_extraction_6039bp_	3118	3132	-	8.47561	4.68e-05	0.0391	AAAAAAAAAAAAAAA
AT3G13810	MP00355	Solyc03g114840_Heinz_pro_extraction_6039bp_	2743	2763	+	11.3485	4.69e-05	0.0703	TTACACATTTTGTCTTGTGTA
AT1G69570	MP00223	Solyc03g114840_Heinz_pro_extraction_6039bp_	4790	4816	-	10.7576	4.7e-05	0.0128	TCCCTACTTTTTTTCCTTTTCCCATCC
AT3G01220	MP00322	Solyc03g114840_Heinz_pro_extraction_6039bp_	5661	5671	-	12.2222	4.71e-05	0.0466	AAAATAATTGT
AT5G66730	MP00592	Solyc03g114840_Heinz_pro_extraction_6039bp_	84	100	+	9.33333	4.71e-05	0.118	GGGAAAAAAACAAATAT
AT5G56110	MP00564	Solyc03g114840_Heinz_pro_extraction_6039bp_	5775	5789	-	12.0152	4.73e-05	0.101	AGTTATTAGTTAAAA
AT5G13790	MP00508	Solyc03g114840_Heinz_pro_extraction_6039bp_	426	444	+	9.83333	4.73e-05	0.126	TTTTCCCTTAATGGTATCC
AT2G01930	MP00253	Solyc03g114840_Heinz_pro_extraction_6039bp_	2446	2469	+	0.409091	4.75e-05	0.0246	ATGACAAATAAAATGAAAGAAAGG
AT4G01280	MP00423	Solyc03g114840_Heinz_pro_extraction_6039bp_	2130	2140	+	11.5303	4.75e-05	0.0373	TGATATTTTAT
AT3G10113	MP00341	Solyc03g114840_Heinz_pro_extraction_6039bp_	2974	2988	-	12.0758	4.76e-05	0.0475	ATATATAATATCTCA
AT5G17430	MP00610	Solyc03g114840_Heinz_pro_extraction_6039bp_	3840	3859	+	10.8077	4.77e-05	0.0132	TTGCCAAAAAAGAAAAGAAG
AT2G37590	MP00295	Solyc03g114840_Heinz_pro_extraction_6039bp_	3845	3859	-	11.8182	4.77e-05	0.0282	CTTCTTTTCTTTTTT
AT5G02460	MP00483	Solyc03g114840_Heinz_pro_extraction_6039bp_	1932	1952	-	11.197	4.78e-05	0.0102	CAAAAAGTTAAGTATCTGAAA
AT2G22540	MP00272	Solyc03g114840_Heinz_pro_extraction_6039bp_	5997	6011	+	10.7727	4.78e-05	0.184	TATTACTAATTTTGG
AT3G50700	MP00403	Solyc03g114840_Heinz_pro_extraction_6039bp_	3119	3133	-	8.41463	4.79e-05	0.0391	TAAAAAAAAAAAAAA
AT5G03150	MP00485	Solyc03g114840_Heinz_pro_extraction_6039bp_	1054	1073	-	9.95455	4.79e-05	0.0785	TTATTTTCTGTCTTCATCAA
AT3G23690	MP00376	Solyc03g114840_Heinz_pro_extraction_6039bp_	223	237	-	11.8171	4.8e-05	0.579	ATTGTGTCACGTGTC
AT1G49480	MP00192	Solyc03g114840_Heinz_pro_extraction_6039bp_	4799	4813	+	10.6866	4.81e-05	0.0119	AAGGAAAAAAAGTAG
AT2G45660	MP00076	Solyc03g114840_Heinz_pro_extraction_6039bp_	4374	4394	-	11.2388	4.81e-05	0.0156	CTTTTTTTTTTTTTATTACGA
AT1G02065	MP00090	Solyc03g114840_Heinz_pro_extraction_6039bp_	5370	5385	+	12.2022	4.81e-05	0.0553	TAAAATGTACTAATAT
AT2G18350	MP00268	Solyc03g114840_Heinz_pro_extraction_6039bp_	4959	4973	-	12.0746	4.82e-05	0.0467	ATCTTTAATTAATAT
AT1G64620	MP00210	Solyc03g114840_Heinz_pro_extraction_6039bp_	3376	3394	-	11.7576	4.82e-05	0.0161	AATTTGATAAAAGGTAAAA
AT1G72050	MP00229	Solyc03g114840_Heinz_pro_extraction_6039bp_	4736	4754	-	10.04	4.82e-05	0.0818	TATTATTCTCTTCCTTTTC
AT3G22760	MP00044	Solyc03g114840_Heinz_pro_extraction_6039bp_	483	490	-	11.3069	4.83e-05	0.314	ATTTGAAT
AT5G66940	MP00593	Solyc03g114840_Heinz_pro_extraction_6039bp_	4540	4568	-	10.9545	4.83e-05	0.00811	AATTTCTCTCTATGTACCTTTGTCTATAA
AT1G69120	MP00096	Solyc03g114840_Heinz_pro_extraction_6039bp_	3843	3854	+	11.456	4.84e-05	0.115	CCAAAAAAGAAA
AT1G32150	MP00173	Solyc03g114840_Heinz_pro_extraction_6039bp_	222	236	+	10.7879	4.84e-05	0.583	AGACACGTGACACAA
AT4G18960	MP00609	Solyc03g114840_Heinz_pro_extraction_6039bp_	3839	3857	-	11.3944	4.85e-05	0.0754	TCTTTTCTTTTTTGGCAAC
AT3G50410	MP00402	Solyc03g114840_Heinz_pro_extraction_6039bp_	1166	1186	+	11.6818	4.85e-05	0.0255	TAGAATTTTCTTTTTCTTTCT
AT1G52880	MP00201	Solyc03g114840_Heinz_pro_extraction_6039bp_	5365	5383	-	11.7273	4.85e-05	0.25	ATTAGTACATTTTACGTAA
AT1G51700	MP00199	Solyc03g114840_Heinz_pro_extraction_6039bp_	3730	3750	+	11.6515	4.86e-05	0.0162	AAAAAGATAAAGAAATTTTTT
AT1G51700	MP00199	Solyc03g114840_Heinz_pro_extraction_6039bp_	4203	4223	-	11.6515	4.86e-05	0.0162	AATTTAAAAAAGAAAGAACTT
AT1G36060	MP00182	Solyc03g114840_Heinz_pro_extraction_6039bp_	1039	1052	+	11.8182	4.86e-05	0.293	TTGGACGGTTGCTG
AT2G01930	MP00253	Solyc03g114840_Heinz_pro_extraction_6039bp_	1480	1503	-	0.333333	4.86e-05	0.0246	AATAGAGTGAGTGTGGGATACATT
AT3G59060	MP00082	Solyc03g114840_Heinz_pro_extraction_6039bp_	3066	3073	+	13.1	4.87e-05	0.587	TCACATGG
AT4G38620	MP00479	Solyc03g114840_Heinz_pro_extraction_6039bp_	1244	1258	-	12.1212	4.87e-05	0.263	CATTTGTTAGGTGTG
AT2G40260	MP00301	Solyc03g114840_Heinz_pro_extraction_6039bp_	938	952	-	12.0303	4.87e-05	0.0505	ATTCAAAATTCTATA
AT2G24430	MP00277	Solyc03g114840_Heinz_pro_extraction_6039bp_	5726	5743	-	11.2576	4.87e-05	0.48	TTACTTCTTTGAAAAGAA
AT3G09600	MP00338	Solyc03g114840_Heinz_pro_extraction_6039bp_	2378	2389	+	11.4848	4.88e-05	0.0379	AGATATTAAATT
AT4G01280	MP00423	Solyc03g114840_Heinz_pro_extraction_6039bp_	2353	2363	-	11.4848	4.88e-05	0.0373	AGATATTATAT
AT4G01280	MP00423	Solyc03g114840_Heinz_pro_extraction_6039bp_	2976	2986	+	11.4848	4.88e-05	0.0373	AGATATTATAT
AT5G46590	MP00546	Solyc03g114840_Heinz_pro_extraction_6039bp_	5725	5740	-	10.8788	4.88e-05	0.224	CTTCTTTGAAAAGAAA
AT2G20110	MP00269	Solyc03g114840_Heinz_pro_extraction_6039bp_	4074	4088	+	10.5373	4.89e-05	0.0186	ATTCGAATATATATT
AT2G20110	MP00269	Solyc03g114840_Heinz_pro_extraction_6039bp_	5814	5828	+	10.5373	4.89e-05	0.0186	ATGTGAATGTTATTA
AT4G14410	MP00102	Solyc03g114840_Heinz_pro_extraction_6039bp_	223	232	+	9.22951	4.89e-05	0.295	GACACGTGAC
AT4G14410	MP00102	Solyc03g114840_Heinz_pro_extraction_6039bp_	223	232	-	9.22951	4.89e-05	0.295	GTCACGTGTC
AT1G62300	MP00209	Solyc03g114840_Heinz_pro_extraction_6039bp_	5182	5200	+	11.6571	4.89e-05	0.244	TGTTGACTGATGTATTTGA
AT5G02460	MP00483	Solyc03g114840_Heinz_pro_extraction_6039bp_	1161	1181	-	11.1515	4.9e-05	0.0102	GAAAAAGAAAATTCTAATAAT
AT5G52830	MP00561	Solyc03g114840_Heinz_pro_extraction_6039bp_	3569	3581	+	9.51515	4.9e-05	0.232	ACATTTGACTCTT
AT5G60850	MP00570	Solyc03g114840_Heinz_pro_extraction_6039bp_	5835	5848	+	11.9848	4.91e-05	0.0417	TAAAAAGTTGATTC
AT2G45190	MP00620	Solyc03g114840_Heinz_pro_extraction_6039bp_	780	789	-	10.9324	4.91e-05	0.0333	CTATTATAAT
AT4G38000	MP00478	Solyc03g114840_Heinz_pro_extraction_6039bp_	4796	4823	-	10.7576	4.92e-05	0.00385	TTCAATGTCCCTACTTTTTTTCCTTTTC
AT1G30490	MP00170	Solyc03g114840_Heinz_pro_extraction_6039bp_	2237	2251	+	11.2687	4.92e-05	0.0392	TTAATTATCATAATT
AT2G38090	MP00296	Solyc03g114840_Heinz_pro_extraction_6039bp_	5885	5905	-	10.8293	4.93e-05	0.0747	TGAGTTGAGGATAAATTAAAA
AT1G69570	MP00223	Solyc03g114840_Heinz_pro_extraction_6039bp_	5383	5409	+	10.6667	4.93e-05	0.013	TATTATCCTTTGATTCTTTATGATTTT
AT3G45610	MP00392	Solyc03g114840_Heinz_pro_extraction_6039bp_	5716	5734	+	11.7273	4.94e-05	0.0214	GATTCTTTTTTTCTTTTCA
AT1G14580	MP00142	Solyc03g114840_Heinz_pro_extraction_6039bp_	3116	3135	+	8.98571	4.94e-05	0.105	TTTTTTTTTTTTTTTTTATG
AT5G15800	MP00092	Solyc03g114840_Heinz_pro_extraction_6039bp_	4612	4629	-	11.5955	4.94e-05	0.0891	TCCCCTATAAATAGAAAT
AT5G60120	MP00616	Solyc03g114840_Heinz_pro_extraction_6039bp_	2559	2568	+	11.6423	4.95e-05	0.4	AAACCTATGT
AT3G22780	MP00370	Solyc03g114840_Heinz_pro_extraction_6039bp_	4075	4089	-	10.3333	4.95e-05	0.0175	AAATATATATTCGAA
AT2G45650	MP00315	Solyc03g114840_Heinz_pro_extraction_6039bp_	3839	3857	+	9.25758	4.95e-05	0.0418	GTTGCCAAAAAAGAAAAGA
AT4G38000	MP00478	Solyc03g114840_Heinz_pro_extraction_6039bp_	2327	2354	+	10.7424	4.96e-05	0.00385	AATTTGCTATTTATTGTGTTTTTTTTAT
AT1G29160	MP00166	Solyc03g114840_Heinz_pro_extraction_6039bp_	2356	2376	-	11.5455	4.96e-05	0.0233	AAATAAAAAATAAAGATATTA
AT1G29160	MP00166	Solyc03g114840_Heinz_pro_extraction_6039bp_	3727	3747	+	11.5455	4.96e-05	0.0233	TTAAAAAAGATAAAGAAATTT
AT3G22780	MP00370	Solyc03g114840_Heinz_pro_extraction_6039bp_	2258	2272	-	10.3194	4.98e-05	0.0175	TAGGTTAAATTTAAA
AT5G06950	MP00492	Solyc03g114840_Heinz_pro_extraction_6039bp_	1101	1120	-	8.62121	4.99e-05	0.528	AATGACATAATTAGATATTT
AT3G26790	MP00382	Solyc03g114840_Heinz_pro_extraction_6039bp_	1555	1569	+	11.6667	5e-05	0.284	CAGTACATGCAATTT
AT1G32240	MP00174	Solyc03g114840_Heinz_pro_extraction_6039bp_	5261	5275	-	11.8143	5e-05	0.0564	TCCAAAATATTCTAA
AT2G20110	MP00269	Solyc03g114840_Heinz_pro_extraction_6039bp_	5942	5956	-	10.4776	5.01e-05	0.0186	TTTTAAATTTAGCTA
AT1G51700	MP00199	Solyc03g114840_Heinz_pro_extraction_6039bp_	5389	5409	-	11.6061	5.01e-05	0.0162	AAAATCATAAAGAATCAAAGG
AT5G60130	MP00569	Solyc03g114840_Heinz_pro_extraction_6039bp_	4036	4054	+	10.7424	5.02e-05	0.0333	AAAAAATAACTAAGAATAT
AT3G55370	MP00407	Solyc03g114840_Heinz_pro_extraction_6039bp_	5017	5037	+	11.0606	5.03e-05	0.00748	TTTTTTTTTACTTTTCGTGAT
AT3G12130	MP00113	Solyc03g114840_Heinz_pro_extraction_6039bp_	4792	4805	+	11.7424	5.04e-05	0.0515	ATGGGAAAAGGAAA
AT2G46590	MP00319	Solyc03g114840_Heinz_pro_extraction_6039bp_	5023	5033	-	12.0303	5.04e-05	0.0651	CGAAAAGTAAA
AT5G42520	MP00540	Solyc03g114840_Heinz_pro_extraction_6039bp_	1169	1189	+	-1.10526	5.05e-05	0.0532	AATTTTCTTTTTCTTTCTAAA
AT1G77080	MP00105	Solyc03g114840_Heinz_pro_extraction_6039bp_	3028	3042	-	10.236	5.05e-05	0.0487	AACTTCTTTTTTTAT
AT5G47660	MP00552	Solyc03g114840_Heinz_pro_extraction_6039bp_	4299	4313	+	11.6	5.06e-05	0.0611	TTTGATTTTAACTAT
AT3G50410	MP00402	Solyc03g114840_Heinz_pro_extraction_6039bp_	1160	1180	+	11.6212	5.06e-05	0.0255	TATTATTAGAATTTTCTTTTT
AT3G28920	MP00387	Solyc03g114840_Heinz_pro_extraction_6039bp_	2792	2806	+	11.8806	5.08e-05	0.0372	TATATTTATTAATTG
AT3G03660	MP00330	Solyc03g114840_Heinz_pro_extraction_6039bp_	5957	5967	-	12.0278	5.1e-05	0.106	TGTTAATTGAT
AT3G10580	MP00344	Solyc03g114840_Heinz_pro_extraction_6039bp_	1702	1716	-	11.5789	5.11e-05	0.0859	AATATTGATAAACAT
AT3G47500	MP00394	Solyc03g114840_Heinz_pro_extraction_6039bp_	2057	2075	-	11.4545	5.11e-05	0.0262	GAAAAAAAAAAGGTACCAA
AT4G38910	MP00480	Solyc03g114840_Heinz_pro_extraction_6039bp_	2017	2046	-	-45.1341	5.11e-05	0.0465	ATACGGAGACGGAGAGAAAGGGTAAAAGGT
AT5G02460	MP00483	Solyc03g114840_Heinz_pro_extraction_6039bp_	4382	4402	+	11.0758	5.11e-05	0.0102	AAAAAAAAAAAAGAGGAAGAG
AT5G66940	MP00593	Solyc03g114840_Heinz_pro_extraction_6039bp_	1165	1193	+	10.8485	5.12e-05	0.0082	TTAGAATTTTCTTTTTCTTTCTAAATAAC
AT5G66940	MP00593	Solyc03g114840_Heinz_pro_extraction_6039bp_	3108	3136	+	10.8485	5.12e-05	0.0082	TGAACTTTTTTTTTTTTTTTTTTTTATGA
AT3G55370	MP00407	Solyc03g114840_Heinz_pro_extraction_6039bp_	3021	3041	-	11.0303	5.12e-05	0.00748	ACTTCTTTTTTTATTTTCAGA
AT2G28810	MP00281	Solyc03g114840_Heinz_pro_extraction_6039bp_	4198	4218	+	11.4091	5.13e-05	0.0186	TTCAAAAGTTCTTTCTTTTTT
AT5G62940	MP00580	Solyc03g114840_Heinz_pro_extraction_6039bp_	3721	3741	+	11.5455	5.14e-05	0.016	GAATTTTTAAAAAAGATAAAG
AT5G59780	MP00600	Solyc03g114840_Heinz_pro_extraction_6039bp_	2076	2085	-	11.6748	5.14e-05	0.257	TATTAGGTAT
AT1G25340	MP00159	Solyc03g114840_Heinz_pro_extraction_6039bp_	1246	1260	-	11.8286	5.14e-05	0.208	TACATTTGTTAGGTG
AT5G66700	MP00591	Solyc03g114840_Heinz_pro_extraction_6039bp_	4533	4543	+	11.7313	5.15e-05	0.0722	AAAATAATTAT
AT1G68320	MP00216	Solyc03g114840_Heinz_pro_extraction_6039bp_	1245	1259	-	11.9394	5.16e-05	0.169	ACATTTGTTAGGTGT
AT5G54230	MP00563	Solyc03g114840_Heinz_pro_extraction_6039bp_	2985	2999	-	11.7273	5.16e-05	0.124	TAATTCAACTAATAT
AT5G39660	MP00046	Solyc03g114840_Heinz_pro_extraction_6039bp_	3109	3118	-	10.8862	5.16e-05	0.115	AAAAAAGTTC
AT1G02065	MP00090	Solyc03g114840_Heinz_pro_extraction_6039bp_	4858	4873	+	12.1124	5.17e-05	0.0553	TTTTAAGTACTTCCTT
AT3G12730	MP00351	Solyc03g114840_Heinz_pro_extraction_6039bp_	4363	4376	+	10.0658	5.17e-05	0.164	TTAGAAAATATTCG
AT3G50410	MP00402	Solyc03g114840_Heinz_pro_extraction_6039bp_	1410	1430	-	11.5909	5.17e-05	0.0255	TTTACACTAGTTCTACTTTAT
AT5G04340	MP00622	Solyc03g114840_Heinz_pro_extraction_6039bp_	4279	4288	-	11.042	5.17e-05	0.138	TTAACTCTAT
AT3G02940	MP00327	Solyc03g114840_Heinz_pro_extraction_6039bp_	1528	1545	+	11.7273	5.18e-05	0.236	AAGTTTGTTAAATAAATT
AT2G43010	MP00606	Solyc03g114840_Heinz_pro_extraction_6039bp_	3066	3074	+	12.1429	5.18e-05	0.313	TCACATGGT
AT1G03840	MP00125	Solyc03g114840_Heinz_pro_extraction_6039bp_	4760	4779	+	8.72727	5.18e-05	0.139	TAAAAGAAGACAATGAAGAA
AT4G17785	MP00438	Solyc03g114840_Heinz_pro_extraction_6039bp_	1243	1256	-	11.7121	5.19e-05	0.0968	TTTGTTAGGTGTGA
AT5G02460	MP00483	Solyc03g114840_Heinz_pro_extraction_6039bp_	3729	3749	+	11.0455	5.2e-05	0.0102	AAAAAAGATAAAGAAATTTTT
AT4G38000	MP00478	Solyc03g114840_Heinz_pro_extraction_6039bp_	1154	1181	+	10.6515	5.21e-05	0.00388	TTAGAGTATTATTAGAATTTTCTTTTTC
AT4G38000	MP00478	Solyc03g114840_Heinz_pro_extraction_6039bp_	4364	4391	-	10.6515	5.21e-05	0.00388	TTTTTTTTTTTATTACGAATATTTTCTA
AT3G55370	MP00407	Solyc03g114840_Heinz_pro_extraction_6039bp_	4837	4857	-	11	5.21e-05	0.00748	CTTTTTTTTTTCTTTCAGCTA
AT3G22780	MP00370	Solyc03g114840_Heinz_pro_extraction_6039bp_	5950	5964	-	10.2083	5.21e-05	0.0175	TAATTGATTTTTAAA
AT5G63260	MP00582	Solyc03g114840_Heinz_pro_extraction_6039bp_	5023	5033	-	12.0606	5.23e-05	0.0723	CGAAAAGTAAA
AT3G52440	MP00405	Solyc03g114840_Heinz_pro_extraction_6039bp_	5023	5033	-	12.0758	5.23e-05	0.0742	CGAAAAGTAAA
AT2G36610	MP00049	Solyc03g114840_Heinz_pro_extraction_6039bp_	4215	4227	-	10.6337	5.23e-05	0.0293	ACATAATTTAAAA
AT1G30490	MP00170	Solyc03g114840_Heinz_pro_extraction_6039bp_	2624	2638	+	11.1343	5.24e-05	0.0392	ATAATAATTGTTTAT
AT5G66940	MP00593	Solyc03g114840_Heinz_pro_extraction_6039bp_	725	753	-	10.803	5.25e-05	0.00822	TTTTGATTTCCTACCACTTTAAATTATTC
AT4G38000	MP00478	Solyc03g114840_Heinz_pro_extraction_6039bp_	1279	1306	+	10.6364	5.25e-05	0.00388	GATTTTTATGTCTCATTTTTCTTTTTAG
AT4G38000	MP00478	Solyc03g114840_Heinz_pro_extraction_6039bp_	4723	4750	-	10.6364	5.25e-05	0.00388	ATTCTCTTCCTTTTCCTTTTTCTCCTTA
AT4G38910	MP00480	Solyc03g114840_Heinz_pro_extraction_6039bp_	4381	4410	+	-45.3171	5.25e-05	0.0465	AAAAAAAAAAAAAGAGGAAGAGAAACATTA
AT1G03840	MP00125	Solyc03g114840_Heinz_pro_extraction_6039bp_	1054	1073	+	8.68182	5.27e-05	0.139	TTGATGAAGACAGAAAATAA
AT5G60130	MP00569	Solyc03g114840_Heinz_pro_extraction_6039bp_	4844	4862	+	10.6515	5.29e-05	0.0333	AAGAAAAAAAAAAGTTTTA
AT1G14580	MP00142	Solyc03g114840_Heinz_pro_extraction_6039bp_	4794	4813	-	8.81429	5.29e-05	0.105	CTACTTTTTTTCCTTTTCCC
AT5G17800	MP00516	Solyc03g114840_Heinz_pro_extraction_6039bp_	2774	2788	-	11.8485	5.29e-05	0.42	ATTATTAACTATTTT
AT2G18160	MP00267	Solyc03g114840_Heinz_pro_extraction_6039bp_	222	236	-	8.56061	5.3e-05	0.638	TTGTGTCACGTGTCT
AT1G69180	MP00220	Solyc03g114840_Heinz_pro_extraction_6039bp_	2241	2248	-	12.5152	5.3e-05	0.205	TATGATAA
AT5G18270	MP00518	Solyc03g114840_Heinz_pro_extraction_6039bp_	2993	3011	+	9.0303	5.31e-05	0.28	TGAATTATTAAATAAGAAA
AT1G73360	MP00232	Solyc03g114840_Heinz_pro_extraction_6039bp_	5578	5588	-	11.6515	5.33e-05	0.119	ACATTTAATAA
AT1G19350	MP00073	Solyc03g114840_Heinz_pro_extraction_6039bp_	223	233	+	11.7439	5.33e-05	0.643	GACACGTGACA
AT5G62940	MP00580	Solyc03g114840_Heinz_pro_extraction_6039bp_	3376	3396	-	11.4848	5.34e-05	0.016	TAAATTTGATAAAAGGTAAAA
AT1G65910	MP00212	Solyc03g114840_Heinz_pro_extraction_6039bp_	5728	5743	+	11.3939	5.34e-05	0.533	CTTTTCAAAGAAGTAA
AT3G61120	MP00417	Solyc03g114840_Heinz_pro_extraction_6039bp_	1847	1864	-	7.82857	5.34e-05	0.0411	TTAATAAATTAGGAATAG
AT3G55370	MP00407	Solyc03g114840_Heinz_pro_extraction_6039bp_	4375	4395	-	10.9545	5.34e-05	0.00748	TCTTTTTTTTTTTTTATTACG
AT3G55370	MP00407	Solyc03g114840_Heinz_pro_extraction_6039bp_	4749	4769	-	10.9545	5.34e-05	0.00748	TCTTCTTTTAAAATATATTAT
AT4G36740	MP00473	Solyc03g114840_Heinz_pro_extraction_6039bp_	1369	1389	+	10.9394	5.35e-05	0.0356	TTATTAATTATTTATTTTAAT
AT4G21080	MP00446	Solyc03g114840_Heinz_pro_extraction_6039bp_	3008	3021	-	11.5758	5.37e-05	0.0694	AAAAAAGTTATTTC
AT3G61150	MP00418	Solyc03g114840_Heinz_pro_extraction_6039bp_	1369	1379	-	11.7761	5.37e-05	0.0735	ATAATTAATAA
AT3G61150	MP00418	Solyc03g114840_Heinz_pro_extraction_6039bp_	1776	1786	-	11.7761	5.37e-05	0.0735	ATAATTAATAA
AT5G66940	MP00593	Solyc03g114840_Heinz_pro_extraction_6039bp_	1403	1431	-	10.7576	5.38e-05	0.00824	TTTTACACTAGTTCTACTTTATAGGATAT
AT1G77080	MP00105	Solyc03g114840_Heinz_pro_extraction_6039bp_	2999	3013	-	10.0787	5.39e-05	0.0487	TATTTCTTATTTAAT
AT2G18350	MP00268	Solyc03g114840_Heinz_pro_extraction_6039bp_	3158	3172	-	11.9104	5.39e-05	0.0467	AATAATCATTAATTA
AT1G02065	MP00090	Solyc03g114840_Heinz_pro_extraction_6039bp_	5370	5385	-	12.0562	5.4e-05	0.0553	ATATTAGTACATTTTA
AT2G01570	MP00611	Solyc03g114840_Heinz_pro_extraction_6039bp_	4380	4399	+	11.1806	5.41e-05	0.0312	TAAAAAAAAAAAAAGAGGAA
AT2G01570	MP00611	Solyc03g114840_Heinz_pro_extraction_6039bp_	4381	4400	+	11.1806	5.41e-05	0.0312	AAAAAAAAAAAAAGAGGAAG
AT1G29160	MP00166	Solyc03g114840_Heinz_pro_extraction_6039bp_	4899	4919	-	11.4091	5.41e-05	0.0238	TTACACTTGAAAAAGTATACA
AT5G16600	MP00513	Solyc03g114840_Heinz_pro_extraction_6039bp_	2074	2086	-	11.7561	5.42e-05	0.284	ATATTAGGTATGA
AT5G18090	MP00517	Solyc03g114840_Heinz_pro_extraction_6039bp_	1084	1098	+	12.3421	5.42e-05	0.182	AATGATGAATATTGT
AT4G17785	MP00438	Solyc03g114840_Heinz_pro_extraction_6039bp_	2984	2997	+	11.6364	5.42e-05	0.0968	TATATTAGTTGAAT
AT4G14770	MP00433	Solyc03g114840_Heinz_pro_extraction_6039bp_	4074	4088	-	9.91045	5.42e-05	0.0278	AATATATATTCGAAT
AT4G36730	MP00039	Solyc03g114840_Heinz_pro_extraction_6039bp_	222	231	-	11.1313	5.42e-05	0.654	TCACGTGTCT
AT3G10113	MP00341	Solyc03g114840_Heinz_pro_extraction_6039bp_	2351	2365	+	11.7727	5.42e-05	0.0481	TTATATAATATCTTT
AT3G12130	MP00113	Solyc03g114840_Heinz_pro_extraction_6039bp_	4732	4745	+	11.6667	5.43e-05	0.0515	AAAGGAAAAGGAAG
AT3G12130	MP00113	Solyc03g114840_Heinz_pro_extraction_6039bp_	3011	3024	-	11.6667	5.43e-05	0.0515	CAGAAAAAAGTTAT
AT3G55370	MP00407	Solyc03g114840_Heinz_pro_extraction_6039bp_	4793	4813	-	10.9242	5.44e-05	0.00748	CTACTTTTTTTCCTTTTCCCA
AT1G19000	MP00149	Solyc03g114840_Heinz_pro_extraction_6039bp_	278	291	+	11.197	5.45e-05	0.451	CGGTGGATAAGATT
AT1G66420	MP00214	Solyc03g114840_Heinz_pro_extraction_6039bp_	2845	2863	-	10.1463	5.45e-05	0.105	TAAGTTATCAATATATAAA
AT3G03660	MP00330	Solyc03g114840_Heinz_pro_extraction_6039bp_	2415	2425	-	11.9444	5.45e-05	0.106	ATTTAACTAAT
AT3G13810	MP00355	Solyc03g114840_Heinz_pro_extraction_6039bp_	385	405	-	11.0758	5.46e-05	0.0703	GTATCGTTTTTGTCGTAAGCA
AT2G01570	MP00611	Solyc03g114840_Heinz_pro_extraction_6039bp_	3110	3129	-	11.1667	5.46e-05	0.0312	AAAAAAAAAAAAAAAAAGTT
AT3G06490	MP00334	Solyc03g114840_Heinz_pro_extraction_6039bp_	2491	2505	-	11.9242	5.46e-05	0.202	TGGTTAGAATTTGGC
AT5G39760	MP00536	Solyc03g114840_Heinz_pro_extraction_6039bp_	5863	5884	+	11.1343	5.46e-05	0.0203	AAAATAAATTAATTTAAACAAA
AT4G38000	MP00478	Solyc03g114840_Heinz_pro_extraction_6039bp_	1808	1835	-	10.5606	5.47e-05	0.00395	TATTATATAATTTTTTAATAATATTTTG
AT4G38000	MP00478	Solyc03g114840_Heinz_pro_extraction_6039bp_	2615	2642	-	10.5606	5.47e-05	0.00395	TATAATAAACAATTATTATTTTTTTTTA
AT3G50700	MP00403	Solyc03g114840_Heinz_pro_extraction_6039bp_	84	98	+	8.02439	5.47e-05	0.0413	GGGAAAAAAACAAAT
AT3G28920	MP00387	Solyc03g114840_Heinz_pro_extraction_6039bp_	5340	5354	-	11.7463	5.47e-05	0.0372	CTTAATAGCTAATTA
AT4G28140	MP00458	Solyc03g114840_Heinz_pro_extraction_6039bp_	156	175	-	11.3182	5.47e-05	0.329	GACGGTGGGGACACCAATAT
AT2G20110	MP00269	Solyc03g114840_Heinz_pro_extraction_6039bp_	4190	4204	-	10.2537	5.48e-05	0.0186	TTTTGAATCATATAT
AT1G25550	MP00160	Solyc03g114840_Heinz_pro_extraction_6039bp_	4443	4453	+	12.0909	5.48e-05	0.207	GGAATATTGAT
AT3G02940	MP00327	Solyc03g114840_Heinz_pro_extraction_6039bp_	2985	3002	+	11.6364	5.51e-05	0.236	ATATTAGTTGAATTATTA
AT5G66940	MP00593	Solyc03g114840_Heinz_pro_extraction_6039bp_	4378	4406	-	10.7121	5.51e-05	0.00826	GTTTCTCTTCCTCTTTTTTTTTTTTTATT
AT1G64620	MP00210	Solyc03g114840_Heinz_pro_extraction_6039bp_	417	435	-	11.5455	5.51e-05	0.017	TAAGGGAAAAAAGACAAAT
AT4G14770	MP00433	Solyc03g114840_Heinz_pro_extraction_6039bp_	2196	2210	+	9.86567	5.51e-05	0.0278	AATCGAAAATTGAAA
AT2G01940	MP00254	Solyc03g114840_Heinz_pro_extraction_6039bp_	4761	4775	+	10.0303	5.51e-05	0.0741	AAAAGAAGACAATGA
AT1G49480	MP00192	Solyc03g114840_Heinz_pro_extraction_6039bp_	4840	4854	+	10.3881	5.52e-05	0.0133	CTGAAAGAAAAAAAA
AT3G55370	MP00407	Solyc03g114840_Heinz_pro_extraction_6039bp_	3122	3142	+	10.8939	5.53e-05	0.00748	TTTTTTTTTTTATGATTCATT
AT4G18960	MP00609	Solyc03g114840_Heinz_pro_extraction_6039bp_	3019	3037	-	11.1831	5.53e-05	0.0754	CTTTTTTTATTTTCAGAAA
AT2G30250	MP00282	Solyc03g114840_Heinz_pro_extraction_6039bp_	5182	5192	-	11.9091	5.54e-05	0.561	ATCAGTCAACA
AT5G17430	MP00610	Solyc03g114840_Heinz_pro_extraction_6039bp_	659	678	+	10.5	5.54e-05	0.0145	TTGAAAGTAAAAAAAATTAG
AT5G17430	MP00610	Solyc03g114840_Heinz_pro_extraction_6039bp_	4593	4612	+	10.5	5.54e-05	0.0145	AATACAATAAGTGAGAATCA
AT3G13810	MP00355	Solyc03g114840_Heinz_pro_extraction_6039bp_	4538	4558	-	11.0455	5.55e-05	0.0703	TATGTACCTTTGTCTATAATT
AT4G38000	MP00478	Solyc03g114840_Heinz_pro_extraction_6039bp_	4840	4867	-	10.5303	5.55e-05	0.00396	GTACTTAAAACTTTTTTTTTTCTTTCAG
AT5G28300	MP00011	Solyc03g114840_Heinz_pro_extraction_6039bp_	3961	3970	-	11.5041	5.56e-05	0.581	GACGGTAATA
AT2G03710	MP00030	Solyc03g114840_Heinz_pro_extraction_6039bp_	426	443	-	11.4024	5.56e-05	0.113	GATACCATTAAGGGAAAA
AT5G42520	MP00540	Solyc03g114840_Heinz_pro_extraction_6039bp_	4983	5003	+	-1.46053	5.56e-05	0.0532	TTATCTCAATTTCTATCATTT
AT3G50410	MP00402	Solyc03g114840_Heinz_pro_extraction_6039bp_	3293	3313	+	11.4848	5.57e-05	0.0255	TTCACATCCTTATAACTTTTG
AT2G45190	MP00620	Solyc03g114840_Heinz_pro_extraction_6039bp_	234	243	+	10.8514	5.58e-05	0.034	CAATCATATT
AT5G65410	MP00588	Solyc03g114840_Heinz_pro_extraction_6039bp_	3154	3168	+	11.9851	5.58e-05	0.0749	TACTTAATTAATGAT
AT5G52170	MP00559	Solyc03g114840_Heinz_pro_extraction_6039bp_	5578	5588	+	11.5352	5.59e-05	0.0721	TTATTAAATGT
AT2G37590	MP00295	Solyc03g114840_Heinz_pro_extraction_6039bp_	1409	1423	-	11.5606	5.59e-05	0.0306	TAGTTCTACTTTATA
AT2G33550	MP00288	Solyc03g114840_Heinz_pro_extraction_6039bp_	1121	1138	-	11.4714	5.59e-05	0.234	AATTAATTTTTCCCTTAA
AT1G77920	MP00247	Solyc03g114840_Heinz_pro_extraction_6039bp_	1108	1124	+	8.78788	5.59e-05	0.648	TAATTATGTCATTTTAA
AT1G66420	MP00214	Solyc03g114840_Heinz_pro_extraction_6039bp_	273	291	-	10.0854	5.59e-05	0.105	AATCTTATCCACCGACTTG
AT5G10140	MP00079	Solyc03g114840_Heinz_pro_extraction_6039bp_	424	444	-	10.6571	5.59e-05	0.0699	GGATACCATTAAGGGAAAAAA
AT3G47500	MP00394	Solyc03g114840_Heinz_pro_extraction_6039bp_	4729	4747	+	11.303	5.6e-05	0.0262	GAAAAAGGAAAAGGAAGAG
AT4G38000	MP00478	Solyc03g114840_Heinz_pro_extraction_6039bp_	3101	3128	+	10.5152	5.6e-05	0.00396	TCGCGCTTGAACTTTTTTTTTTTTTTTT
AT2G45660	MP00076	Solyc03g114840_Heinz_pro_extraction_6039bp_	1266	1286	+	10.9552	5.6e-05	0.0176	CTTCTTCTATTCTGATTTTTA
AT1G64620	MP00210	Solyc03g114840_Heinz_pro_extraction_6039bp_	3025	3043	+	11.5152	5.62e-05	0.017	AAAATAAAAAAAGAAGTTG
AT1G29160	MP00166	Solyc03g114840_Heinz_pro_extraction_6039bp_	5392	5412	-	11.3485	5.62e-05	0.0238	AATAAAATCATAAAGAATCAA
AT3G55370	MP00407	Solyc03g114840_Heinz_pro_extraction_6039bp_	3371	3391	+	10.8636	5.62e-05	0.00748	TCTATTTTTACCTTTTATCAA
AT2G20110	MP00269	Solyc03g114840_Heinz_pro_extraction_6039bp_	938	952	-	10.1791	5.64e-05	0.0186	ATTCAAAATTCTATA
AT5G46350	MP00545	Solyc03g114840_Heinz_pro_extraction_6039bp_	2421	2435	-	8.95455	5.65e-05	0.28	TCGAAAGTCAATTTA
AT5G06960	MP00493	Solyc03g114840_Heinz_pro_extraction_6039bp_	1107	1120	-	7.74242	5.65e-05	0.591	AATGACATAATTAG
AT5G65130	MP00585	Solyc03g114840_Heinz_pro_extraction_6039bp_	275	289	-	10.2879	5.66e-05	0.682	TCTTATCCACCGACT
AT1G79580	MP00250	Solyc03g114840_Heinz_pro_extraction_6039bp_	2991	3011	+	10.1364	5.66e-05	0.536	GTTGAATTATTAAATAAGAAA
AT3G55370	MP00407	Solyc03g114840_Heinz_pro_extraction_6039bp_	419	439	+	10.8485	5.67e-05	0.00748	TTGTCTTTTTTCCCTTAATGG
AT3G55370	MP00407	Solyc03g114840_Heinz_pro_extraction_6039bp_	1335	1355	+	10.8485	5.67e-05	0.00748	TTTATTTTTAAAATTCTCATT
AT2G38090	MP00296	Solyc03g114840_Heinz_pro_extraction_6039bp_	3164	3184	-	10.5122	5.68e-05	0.0747	TTTTTTTAAGATAATAATCAT
AT1G69570	MP00223	Solyc03g114840_Heinz_pro_extraction_6039bp_	2449	2475	-	10.3939	5.68e-05	0.0145	ACTACTCCTTTCTTTCATTTTATTTGT
AT5G12870	MP00599	Solyc03g114840_Heinz_pro_extraction_6039bp_	1245	1254	-	11.8991	5.69e-05	0.641	TGTTAGGTGT
AT2G46590	MP00319	Solyc03g114840_Heinz_pro_extraction_6039bp_	2060	2070	-	11.8788	5.7e-05	0.0651	AAAAAAGGTAC
AT5G03150	MP00485	Solyc03g114840_Heinz_pro_extraction_6039bp_	1575	1594	-	9.54545	5.7e-05	0.0785	TCTATATTTGTAATTTATTG
AT3G49530	MP00398	Solyc03g114840_Heinz_pro_extraction_6039bp_	3877	3891	-	10.7121	5.7e-05	0.295	CTTTCTTATTAAGCT
AT5G50570	MP00555	Solyc03g114840_Heinz_pro_extraction_6039bp_	4494	4504	-	11.7727	5.71e-05	0.611	ATTGTACTGTT
AT5G61620	MP00573	Solyc03g114840_Heinz_pro_extraction_6039bp_	3167	3181	-	11.4242	5.71e-05	0.099	TTTTAAGATAATAAT
AT3G48430	MP00608	Solyc03g114840_Heinz_pro_extraction_6039bp_	822	833	-	9.64474	5.72e-05	0.38	AAAAAGAGAATA
AT4G01250	MP00422	Solyc03g114840_Heinz_pro_extraction_6039bp_	2421	2433	-	10.5909	5.73e-05	0.207	GAAAGTCAATTTA
AT2G45660	MP00076	Solyc03g114840_Heinz_pro_extraction_6039bp_	5707	5727	+	10.9104	5.74e-05	0.0176	GTTTATTGAGATTCTTTTTTT
AT4G38000	MP00478	Solyc03g114840_Heinz_pro_extraction_6039bp_	667	694	-	10.4697	5.74e-05	0.00399	TAGATTAATTTTTATGCTAATTTTTTTT
AT4G38620	MP00479	Solyc03g114840_Heinz_pro_extraction_6039bp_	5739	5753	+	11.9242	5.74e-05	0.263	AGTAATTTTGGTGAG
AT2G01930	MP00253	Solyc03g114840_Heinz_pro_extraction_6039bp_	2448	2471	+	-0.212121	5.75e-05	0.0261	GACAAATAAAATGAAAGAAAGGAG
AT5G17430	MP00610	Solyc03g114840_Heinz_pro_extraction_6039bp_	4382	4401	+	10.4231	5.75e-05	0.0147	AAAAAAAAAAAAGAGGAAGA
AT2G24570	MP00278	Solyc03g114840_Heinz_pro_extraction_6039bp_	3569	3582	-	10.4079	5.76e-05	0.413	AAAGAGTCAAATGT
AT5G02840	MP00484	Solyc03g114840_Heinz_pro_extraction_6039bp_	2130	2139	+	10.2576	5.76e-05	0.0375	TGATATTTTA
AT3G15500	MP00360	Solyc03g114840_Heinz_pro_extraction_6039bp_	4158	4178	+	11.5152	5.77e-05	0.203	GTGATATTTTTTTACGTATTT
AT1G64620	MP00210	Solyc03g114840_Heinz_pro_extraction_6039bp_	1856	1874	+	11.4697	5.78e-05	0.017	ATTTATTAAAAAGTATTTA
AT5G66730	MP00592	Solyc03g114840_Heinz_pro_extraction_6039bp_	1054	1070	+	8.75758	5.78e-05	0.118	TTGATGAAGACAGAAAA
AT4G38000	MP00478	Solyc03g114840_Heinz_pro_extraction_6039bp_	1819	1846	-	10.4545	5.78e-05	0.00399	AAGAGTAATTTTATTATATAATTTTTTA
AT3G50410	MP00402	Solyc03g114840_Heinz_pro_extraction_6039bp_	2347	2367	+	11.4242	5.81e-05	0.0255	TTTTTTATATAATATCTTTAT
AT3G50410	MP00402	Solyc03g114840_Heinz_pro_extraction_6039bp_	3730	3750	-	11.4242	5.81e-05	0.0255	AAAAAATTTCTTTATCTTTTT
AT2G38300	MP00297	Solyc03g114840_Heinz_pro_extraction_6039bp_	4743	4753	+	11.8788	5.83e-05	0.0787	AAGAGAATAAT
AT4G33280	MP00468	Solyc03g114840_Heinz_pro_extraction_6039bp_	5724	5744	-	-4.78571	5.83e-05	0.107	ATTACTTCTTTGAAAAGAAAA
AT3G10580	MP00344	Solyc03g114840_Heinz_pro_extraction_6039bp_	3729	3743	+	11.3421	5.84e-05	0.0859	AAAAAAGATAAAGAA
AT5G22890	MP00522	Solyc03g114840_Heinz_pro_extraction_6039bp_	404	421	-	10.7143	5.85e-05	0.292	CAAATATAACCCCCAAGT
AT1G13300	MP00140	Solyc03g114840_Heinz_pro_extraction_6039bp_	5793	5807	-	11.4242	5.85e-05	0.362	GTAATAATATATTCT
AT1G69780	MP00225	Solyc03g114840_Heinz_pro_extraction_6039bp_	5473	5483	-	12.1194	5.86e-05	0.0422	GTAATAATTAT
AT2G45660	MP00076	Solyc03g114840_Heinz_pro_extraction_6039bp_	3625	3645	-	10.8657	5.87e-05	0.0176	TTTTATTTTTTCTTGCTGATG
AT5G56840	MP00565	Solyc03g114840_Heinz_pro_extraction_6039bp_	3167	3181	+	11.0758	5.88e-05	0.228	ATTATTATCTTAAAA
AT4G38000	MP00478	Solyc03g114840_Heinz_pro_extraction_6039bp_	4385	4412	-	10.4242	5.88e-05	0.00399	ACTAATGTTTCTCTTCCTCTTTTTTTTT
AT5G66940	MP00593	Solyc03g114840_Heinz_pro_extraction_6039bp_	4375	4403	-	10.5909	5.88e-05	0.00831	TCTCTTCCTCTTTTTTTTTTTTTATTACG
AT4G25470	MP00452	Solyc03g114840_Heinz_pro_extraction_6039bp_	272	286	-	11.3636	5.88e-05	0.708	TATCCACCGACTTGT
AT2G01930	MP00253	Solyc03g114840_Heinz_pro_extraction_6039bp_	4721	4744	+	-0.287879	5.88e-05	0.0261	TTTAAGGAGAAAAAGGAAAAGGAA
AT4G40060	MP00051	Solyc03g114840_Heinz_pro_extraction_6039bp_	3163	3170	-	12.8317	5.88e-05	0.055	TAATCATT
AT5G03790	MP00486	Solyc03g114840_Heinz_pro_extraction_6039bp_	1893	1905	+	10.8806	5.88e-05	0.0428	AACTATTATTGAA
AT5G02460	MP00483	Solyc03g114840_Heinz_pro_extraction_6039bp_	4721	4741	+	10.8182	5.88e-05	0.0112	TTTAAGGAGAAAAAGGAAAAG
AT1G24260	MP00605	Solyc03g114840_Heinz_pro_extraction_6039bp_	1584	1596	+	11.3286	5.88e-05	0.0848	ACAAATATAGATA
AT5G39760	MP00536	Solyc03g114840_Heinz_pro_extraction_6039bp_	5515	5536	+	10.9851	5.89e-05	0.0205	ATATTCAATTACTGAAATATTA
AT1G70920	MP00226	Solyc03g114840_Heinz_pro_extraction_6039bp_	5661	5671	+	12.2687	5.89e-05	0.103	ACAATTATTTT
AT4G36740	MP00473	Solyc03g114840_Heinz_pro_extraction_6039bp_	2778	2798	+	10.7273	5.9e-05	0.0356	TAGTTAATAATTTATATATTT
AT2G45650	MP00315	Solyc03g114840_Heinz_pro_extraction_6039bp_	4206	4224	-	8.81818	5.92e-05	0.0418	TAATTTAAAAAAGAAAGAA
AT1G01060	MP00119	Solyc03g114840_Heinz_pro_extraction_6039bp_	528	537	-	11.2273	5.92e-05	0.0515	AGATATTAAG
AT2G47260	MP00069	Solyc03g114840_Heinz_pro_extraction_6039bp_	5182	5189	-	12.1531	5.93e-05	0.715	AGTCAACA
AT5G04340	MP00622	Solyc03g114840_Heinz_pro_extraction_6039bp_	1634	1643	-	10.9231	5.94e-05	0.138	CTAACTCTAA
AT5G49330	MP00598	Solyc03g114840_Heinz_pro_extraction_6039bp_	1245	1254	-	11.7156	5.94e-05	0.663	TGTTAGGTGT
AT5G03790	MP00486	Solyc03g114840_Heinz_pro_extraction_6039bp_	4532	4544	-	10.8507	5.94e-05	0.0428	TATAATTATTTTT
AT5G66700	MP00591	Solyc03g114840_Heinz_pro_extraction_6039bp_	1894	1904	-	11.4179	5.97e-05	0.0722	TCAATAATAGT
AT5G63260	MP00582	Solyc03g114840_Heinz_pro_extraction_6039bp_	2060	2070	-	11.8939	5.97e-05	0.0723	AAAAAAGGTAC
AT2G20110	MP00269	Solyc03g114840_Heinz_pro_extraction_6039bp_	3536	3550	-	10.0299	5.98e-05	0.0186	TTTCAAAAATGTTTT
AT5G38860	MP00534	Solyc03g114840_Heinz_pro_extraction_6039bp_	215	232	+	8.96053	5.98e-05	0.36	TGAACAGAGACACGTGAC
AT1G55110	MP00206	Solyc03g114840_Heinz_pro_extraction_6039bp_	84	101	+	8.72727	5.99e-05	0.235	GGGAAAAAAACAAATATA
AT2G18350	MP00268	Solyc03g114840_Heinz_pro_extraction_6039bp_	108	122	+	11.7463	6e-05	0.0468	AATTATCATTAATAA
AT2G21900	MP00270	Solyc03g114840_Heinz_pro_extraction_6039bp_	3571	3582	-	11.8553	6.01e-05	0.303	AAAGAGTCAAAT
AT1G47655	MP00189	Solyc03g114840_Heinz_pro_extraction_6039bp_	5024	5034	-	11.6515	6.01e-05	0.1	ACGAAAAGTAA
AT2G01930	MP00253	Solyc03g114840_Heinz_pro_extraction_6039bp_	4543	4566	+	-0.363636	6.02e-05	0.0261	TAGACAAAGGTACATAGAGAGAAA
AT5G05790	MP00489	Solyc03g114840_Heinz_pro_extraction_6039bp_	3729	3743	-	11.5152	6.02e-05	0.212	TTCTTTATCTTTTTT
AT3G01220	MP00322	Solyc03g114840_Heinz_pro_extraction_6039bp_	5473	5483	-	11.7222	6.02e-05	0.0466	GTAATAATTAT
AT3G47500	MP00394	Solyc03g114840_Heinz_pro_extraction_6039bp_	1856	1874	+	11.1818	6.02e-05	0.0262	ATTTATTAAAAAGTATTTA
AT3G47500	MP00394	Solyc03g114840_Heinz_pro_extraction_6039bp_	3376	3394	-	11.1818	6.02e-05	0.0262	AATTTGATAAAAGGTAAAA
AT4G38000	MP00478	Solyc03g114840_Heinz_pro_extraction_6039bp_	4952	4979	-	10.3788	6.02e-05	0.00399	TCTATTATCTTTAATTAATATTTTTCTT
AT5G66940	MP00593	Solyc03g114840_Heinz_pro_extraction_6039bp_	3103	3131	+	10.5455	6.02e-05	0.00831	GCGCTTGAACTTTTTTTTTTTTTTTTTTT
AT3G54340	MP00077	Solyc03g114840_Heinz_pro_extraction_6039bp_	427	441	-	10.9714	6.03e-05	0.0666	TACCATTAAGGGAAA
AT3G16280	MP00362	Solyc03g114840_Heinz_pro_extraction_6039bp_	272	285	+	11.3485	6.04e-05	0.728	ACAAGTCGGTGGAT
AT1G47870	MP00190	Solyc03g114840_Heinz_pro_extraction_6039bp_	5542	5556	+	7.78571	6.04e-05	0.337	AAAATTTAGCCAAAA
AT1G49480	MP00192	Solyc03g114840_Heinz_pro_extraction_6039bp_	3024	3038	+	10.194	6.05e-05	0.0143	GAAAATAAAAAAAGA
AT5G45580	MP00544	Solyc03g114840_Heinz_pro_extraction_6039bp_	4366	4379	-	11.5909	6.06e-05	0.127	TTACGAATATTTTC
AT5G60850	MP00570	Solyc03g114840_Heinz_pro_extraction_6039bp_	4898	4911	-	11.6818	6.06e-05	0.0462	GAAAAAGTATACAT
AT3G55370	MP00407	Solyc03g114840_Heinz_pro_extraction_6039bp_	3377	3397	+	10.7273	6.07e-05	0.00778	TTTACCTTTTATCAAATTTAT
AT3G06490	MP00334	Solyc03g114840_Heinz_pro_extraction_6039bp_	2078	2092	-	11.7879	6.08e-05	0.202	GGGGAAATATTAGGT
AT3G12730	MP00351	Solyc03g114840_Heinz_pro_extraction_6039bp_	4367	4380	-	9.63158	6.09e-05	0.164	ATTACGAATATTTT
AT1G47655	MP00189	Solyc03g114840_Heinz_pro_extraction_6039bp_	1408	1418	+	11.6364	6.11e-05	0.1	CTATAAAGTAG
AT4G38000	MP00478	Solyc03g114840_Heinz_pro_extraction_6039bp_	5385	5412	+	10.3485	6.12e-05	0.00399	TTATCCTTTGATTCTTTATGATTTTATT
AT5G66940	MP00593	Solyc03g114840_Heinz_pro_extraction_6039bp_	3213	3241	-	10.5152	6.12e-05	0.00831	CTAGCGTTATGTATTTCTTTTTCTCCTAA
AT3G55370	MP00407	Solyc03g114840_Heinz_pro_extraction_6039bp_	1290	1310	+	10.7121	6.12e-05	0.00778	CTCATTTTTCTTTTTAGTTAT
AT3G61120	MP00417	Solyc03g114840_Heinz_pro_extraction_6039bp_	2996	3013	+	7.41429	6.12e-05	0.0411	ATTATTAAATAAGAAATA
AT2G20570	MP00022	Solyc03g114840_Heinz_pro_extraction_6039bp_	5714	5723	+	11.2661	6.13e-05	0.551	GAGATTCTTT
AT5G59780	MP00600	Solyc03g114840_Heinz_pro_extraction_6039bp_	841	850	+	11.439	6.13e-05	0.257	AATTAGGTTT
AT5G61620	MP00573	Solyc03g114840_Heinz_pro_extraction_6039bp_	4084	4098	-	11.303	6.13e-05	0.099	AAAATAGATAAATAT
AT3G50700	MP00403	Solyc03g114840_Heinz_pro_extraction_6039bp_	4377	4391	+	7.67073	6.13e-05	0.043	TAATAAAAAAAAAAA
AT2G36610	MP00049	Solyc03g114840_Heinz_pro_extraction_6039bp_	1760	1772	-	10.4851	6.15e-05	0.0305	TAATAATAAATTA
AT5G66940	MP00593	Solyc03g114840_Heinz_pro_extraction_6039bp_	5712	5740	+	10.5	6.17e-05	0.00831	TTGAGATTCTTTTTTTCTTTTCAAAGAAG
AT5G63260	MP00582	Solyc03g114840_Heinz_pro_extraction_6039bp_	5127	5137	-	11.7879	6.17e-05	0.0723	CATAAAGTGAT
AT4G26640	MP00455	Solyc03g114840_Heinz_pro_extraction_6039bp_	5180	5192	+	11.7879	6.18e-05	0.689	GATGTTGACTGAT
AT5G17430	MP00610	Solyc03g114840_Heinz_pro_extraction_6039bp_	1165	1184	-	10.2692	6.18e-05	0.0152	AAAGAAAAAGAAAATTCTAA
AT1G29860	MP00168	Solyc03g114840_Heinz_pro_extraction_6039bp_	3571	3581	-	10.6364	6.2e-05	0.318	AAGAGTCAAAT
AT5G02840	MP00484	Solyc03g114840_Heinz_pro_extraction_6039bp_	4689	4698	+	9.54545	6.2e-05	0.0375	ATATATTTTT
AT5G02840	MP00484	Solyc03g114840_Heinz_pro_extraction_6039bp_	1315	1324	-	9.54545	6.2e-05	0.0375	ATATATTTTT
AT5G02840	MP00484	Solyc03g114840_Heinz_pro_extraction_6039bp_	4186	4195	-	9.54545	6.2e-05	0.0375	ATATATTTTT
AT5G02840	MP00484	Solyc03g114840_Heinz_pro_extraction_6039bp_	4685	4694	-	9.54545	6.2e-05	0.0375	ATATATTTTT
AT3G45610	MP00392	Solyc03g114840_Heinz_pro_extraction_6039bp_	2015	2033	+	11.3788	6.21e-05	0.0255	GAACCTTTTACCCTTTCTC
AT5G52660	MP00560	Solyc03g114840_Heinz_pro_extraction_6039bp_	527	537	-	10.4697	6.21e-05	0.0466	AGATATTAAGT
AT4G38000	MP00478	Solyc03g114840_Heinz_pro_extraction_6039bp_	5835	5862	-	10.3182	6.22e-05	0.00399	AAATATTTTACGCTGAATCAACTTTTTA
AT5G66940	MP00593	Solyc03g114840_Heinz_pro_extraction_6039bp_	5704	5732	+	10.4848	6.22e-05	0.00831	TTAGTTTATTGAGATTCTTTTTTTCTTTT
AT5G65410	MP00588	Solyc03g114840_Heinz_pro_extraction_6039bp_	3158	3172	+	11.8358	6.22e-05	0.0749	TAATTAATGATTATT
AT2G20110	MP00269	Solyc03g114840_Heinz_pro_extraction_6039bp_	4750	4764	-	9.92537	6.23e-05	0.0186	TTTTAAAATATATTA
AT5G02460	MP00483	Solyc03g114840_Heinz_pro_extraction_6039bp_	4736	4756	+	10.7121	6.23e-05	0.0115	GAAAAGGAAGAGAATAATATA
AT4G36740	MP00473	Solyc03g114840_Heinz_pro_extraction_6039bp_	1778	1798	-	10.6061	6.23e-05	0.0356	ACAGAAATTATTATAATTAAT
AT5G42520	MP00540	Solyc03g114840_Heinz_pro_extraction_6039bp_	1485	1505	+	-1.88158	6.24e-05	0.0532	ATCCCACACTCACTCTATTAA
AT2G01060	MP00252	Solyc03g114840_Heinz_pro_extraction_6039bp_	5260	5272	+	11.0758	6.26e-05	0.302	ATTAGAATATTTT
AT5G46350	MP00545	Solyc03g114840_Heinz_pro_extraction_6039bp_	3569	3583	-	8.57576	6.26e-05	0.28	AAAAGAGTCAAATGT
AT1G19790	MP00152	Solyc03g114840_Heinz_pro_extraction_6039bp_	1403	1425	+	-7.82828	6.26e-05	0.122	ATATCCTATAAAGTAGAACTAGT
AT3G61120	MP00417	Solyc03g114840_Heinz_pro_extraction_6039bp_	425	442	-	7.34286	6.26e-05	0.0411	ATACCATTAAGGGAAAAA
AT2G46590	MP00319	Solyc03g114840_Heinz_pro_extraction_6039bp_	4901	4911	-	11.7727	6.26e-05	0.0651	GAAAAAGTATA
AT1G49480	MP00192	Solyc03g114840_Heinz_pro_extraction_6039bp_	791	805	-	10.1194	6.27e-05	0.0144	TTAAAACAAAAAAAG
AT1G30490	MP00170	Solyc03g114840_Heinz_pro_extraction_6039bp_	1078	1092	-	10.7463	6.27e-05	0.0399	TTCATCATTTTCGTT
AT5G66940	MP00593	Solyc03g114840_Heinz_pro_extraction_6039bp_	3107	3135	+	10.4697	6.27e-05	0.00831	TTGAACTTTTTTTTTTTTTTTTTTTTATG
AT3G55370	MP00407	Solyc03g114840_Heinz_pro_extraction_6039bp_	787	807	+	10.6667	6.27e-05	0.00782	TAGGCTTTTTTTGTTTTAATA
AT3G22780	MP00370	Solyc03g114840_Heinz_pro_extraction_6039bp_	5876	5890	+	9.73611	6.28e-05	0.0186	TTAAACAAATTTTAA
AT3G01470	MP00323	Solyc03g114840_Heinz_pro_extraction_6039bp_	915	925	-	11.8358	6.28e-05	0.0374	TAAATAATTTT
AT3G01470	MP00323	Solyc03g114840_Heinz_pro_extraction_6039bp_	5473	5483	-	11.8358	6.28e-05	0.0374	GTAATAATTAT
AT3G01470	MP00323	Solyc03g114840_Heinz_pro_extraction_6039bp_	1737	1747	+	11.8358	6.28e-05	0.0374	TAAATAATTTT
AT4G31550	MP00464	Solyc03g114840_Heinz_pro_extraction_6039bp_	3569	3582	+	10.2424	6.29e-05	0.301	ACATTTGACTCTTT
AT2G20110	MP00269	Solyc03g114840_Heinz_pro_extraction_6039bp_	5419	5433	+	9.89552	6.3e-05	0.0186	ATTTAAAAATAATTT
AT4G38000	MP00478	Solyc03g114840_Heinz_pro_extraction_6039bp_	1782	1809	+	10.2879	6.32e-05	0.00399	ATTATAATAATTTCTGTTATATTTTTCA
AT4G38000	MP00478	Solyc03g114840_Heinz_pro_extraction_6039bp_	5699	5726	+	10.2879	6.32e-05	0.00399	TTGAATTAGTTTATTGAGATTCTTTTTT
AT5G45580	MP00544	Solyc03g114840_Heinz_pro_extraction_6039bp_	1030	1043	+	11.5152	6.32e-05	0.127	GAAGGAATATTGGA
AT1G64620	MP00210	Solyc03g114840_Heinz_pro_extraction_6039bp_	4729	4747	+	11.3182	6.34e-05	0.018	GAAAAAGGAAAAGGAAGAG
AT5G29000	MP00532	Solyc03g114840_Heinz_pro_extraction_6039bp_	2108	2122	-	10.6515	6.34e-05	0.236	CAAAAATATACTAAT
AT3G04060	MP00332	Solyc03g114840_Heinz_pro_extraction_6039bp_	2993	3013	+	8.34848	6.34e-05	0.165	TGAATTATTAAATAAGAAATA
AT5G02320	MP00482	Solyc03g114840_Heinz_pro_extraction_6039bp_	5137	5151	+	10.9848	6.35e-05	0.556	GAGATGTATCCGTTG
AT1G22070	MP00157	Solyc03g114840_Heinz_pro_extraction_6039bp_	1107	1120	-	8.42424	6.36e-05	0.746	AATGACATAATTAG
AT3G50260	MP00401	Solyc03g114840_Heinz_pro_extraction_6039bp_	162	176	+	10.9091	6.36e-05	0.383	GTGTCCCCACCGTCC
AT5G66940	MP00593	Solyc03g114840_Heinz_pro_extraction_6039bp_	5822	5850	-	10.4394	6.37e-05	0.00831	CTGAATCAACTTTTTAGTTTTTTAATAAC
AT4G38000	MP00478	Solyc03g114840_Heinz_pro_extraction_6039bp_	4518	4545	-	10.2727	6.37e-05	0.00399	CTATAATTATTTTTCATGTAGCATTATT
AT3G03200	MP00329	Solyc03g114840_Heinz_pro_extraction_6039bp_	5728	5743	+	10.6667	6.37e-05	0.43	CTTTTCAAAGAAGTAA
AT3G28920	MP00387	Solyc03g114840_Heinz_pro_extraction_6039bp_	1730	1744	-	11.4627	6.38e-05	0.0394	ATTATTTATTAATTT
AT1G32510	MP00175	Solyc03g114840_Heinz_pro_extraction_6039bp_	4574	4594	-	6.11429	6.38e-05	0.302	TTTTCATCCTTTAAAAGAAAT
AT3G52440	MP00405	Solyc03g114840_Heinz_pro_extraction_6039bp_	3011	3021	-	11.8485	6.38e-05	0.0742	AAAAAAGTTAT
AT3G55370	MP00407	Solyc03g114840_Heinz_pro_extraction_6039bp_	2448	2468	-	10.6364	6.38e-05	0.00782	CTTTCTTTCATTTTATTTGTC
AT2G02080	MP00256	Solyc03g114840_Heinz_pro_extraction_6039bp_	4760	4776	+	8.15152	6.38e-05	0.151	TAAAAGAAGACAATGAA
AT3G61120	MP00417	Solyc03g114840_Heinz_pro_extraction_6039bp_	1581	1598	+	7.28571	6.38e-05	0.0411	ATTACAAATATAGATATT
AT1G21910	MP00156	Solyc03g114840_Heinz_pro_extraction_6039bp_	156	175	+	10.4091	6.38e-05	0.384	ATATTGGTGTCCCCACCGTC
AT5G02460	MP00483	Solyc03g114840_Heinz_pro_extraction_6039bp_	5318	5338	+	10.6667	6.38e-05	0.0115	GAAAAAGAATAGAGGTGGGAT
AT4G00730	MP00421	Solyc03g114840_Heinz_pro_extraction_6039bp_	1369	1379	+	11.0606	6.39e-05	0.0795	TTATTAATTAT
AT4G00730	MP00421	Solyc03g114840_Heinz_pro_extraction_6039bp_	1776	1786	+	11.0606	6.39e-05	0.0795	TTATTAATTAT
AT5G65210	MP00586	Solyc03g114840_Heinz_pro_extraction_6039bp_	1106	1120	+	8.77273	6.4e-05	0.745	TCTAATTATGTCATT
AT1G29860	MP00168	Solyc03g114840_Heinz_pro_extraction_6039bp_	2423	2433	-	10.5303	6.4e-05	0.318	GAAAGTCAATT
AT2G46680	MP00320	Solyc03g114840_Heinz_pro_extraction_6039bp_	2993	3005	+	10.7576	6.41e-05	0.302	TGAATTATTAAAT
AT3G49530	MP00398	Solyc03g114840_Heinz_pro_extraction_6039bp_	5728	5742	+	10.3182	6.41e-05	0.295	CTTTTCAAAGAAGTA
AT5G17430	MP00610	Solyc03g114840_Heinz_pro_extraction_6039bp_	78	97	+	10.1923	6.41e-05	0.0152	TATAGGGGGAAAAAAACAAA
AT4G14770	MP00433	Solyc03g114840_Heinz_pro_extraction_6039bp_	3501	3515	+	9.47761	6.41e-05	0.03	TAACAATATTTGAAA
AT5G60130	MP00569	Solyc03g114840_Heinz_pro_extraction_6039bp_	4383	4401	+	10.303	6.42e-05	0.0333	AAAAAAAAAAAGAGGAAGA
AT4G38000	MP00478	Solyc03g114840_Heinz_pro_extraction_6039bp_	2233	2260	+	10.2576	6.42e-05	0.00399	ATTTTTAATTATCATAATTTCTATTTTT
AT4G38000	MP00478	Solyc03g114840_Heinz_pro_extraction_6039bp_	4674	4701	+	10.2576	6.42e-05	0.00399	TTTGTTTTTTCAAAAATATATTTTTATA
AT4G38000	MP00478	Solyc03g114840_Heinz_pro_extraction_6039bp_	5377	5404	+	10.2576	6.42e-05	0.00399	TACTAATATTATCCTTTGATTCTTTATG
AT5G62380	MP00578	Solyc03g114840_Heinz_pro_extraction_6039bp_	2991	3011	-	9.63636	6.42e-05	0.403	TTTCTTATTTAATAATTCAAC
AT4G17785	MP00438	Solyc03g114840_Heinz_pro_extraction_6039bp_	5741	5754	+	11.3333	6.43e-05	0.0968	TAATTTTGGTGAGA
AT3G22780	MP00370	Solyc03g114840_Heinz_pro_extraction_6039bp_	5529	5543	+	9.66667	6.44e-05	0.0186	AAATATTAATTTAAA
AT5G49300	MP00554	Solyc03g114840_Heinz_pro_extraction_6039bp_	2942	2968	-	-6.75556	6.45e-05	0.192	CATTTTCTTCATCATTAGGATTTTAAC
AT1G01720	MP00121	Solyc03g114840_Heinz_pro_extraction_6039bp_	543	564	-	11.2576	6.45e-05	0.335	TACGTGCTGAGTTCGAACAATG
AT2G45650	MP00315	Solyc03g114840_Heinz_pro_extraction_6039bp_	2996	3014	+	8.60606	6.45e-05	0.0418	ATTATTAAATAAGAAATAA
AT1G01060	MP00119	Solyc03g114840_Heinz_pro_extraction_6039bp_	2378	2387	+	10.8939	6.46e-05	0.0515	AGATATTAAA
AT1G29160	MP00166	Solyc03g114840_Heinz_pro_extraction_6039bp_	3375	3395	-	11.1212	6.46e-05	0.0262	AAATTTGATAAAAGGTAAAAA
AT1G13260	MP00139	Solyc03g114840_Heinz_pro_extraction_6039bp_	4234	4250	-	11	6.47e-05	0.212	CATTTGTTTAGTGTTGG
AT4G38000	MP00478	Solyc03g114840_Heinz_pro_extraction_6039bp_	4727	4754	-	10.2424	6.47e-05	0.00399	TATTATTCTCTTCCTTTTCCTTTTTCTC
AT5G10140	MP00079	Solyc03g114840_Heinz_pro_extraction_6039bp_	1169	1189	-	10.3714	6.47e-05	0.0701	TTTAGAAAGAAAAAGAAAATT
AT1G49480	MP00192	Solyc03g114840_Heinz_pro_extraction_6039bp_	1908	1922	+	10.0448	6.49e-05	0.0144	GAGAAAAAATAGTAA
AT5G39660	MP00046	Solyc03g114840_Heinz_pro_extraction_6039bp_	1943	1952	-	10.748	6.49e-05	0.115	CAAAAAGTTA
AT5G39660	MP00046	Solyc03g114840_Heinz_pro_extraction_6039bp_	4804	4813	+	10.748	6.49e-05	0.115	AAAAAAGTAG
AT2G18380	MP00110	Solyc03g114840_Heinz_pro_extraction_6039bp_	4631	4643	-	11.3182	6.49e-05	0.728	TCGATCTAATTGT
AT1G49010	MP00191	Solyc03g114840_Heinz_pro_extraction_6039bp_	3164	3178	+	11.3788	6.5e-05	0.157	ATGATTATTATCTTA
AT2G22430	MP00271	Solyc03g114840_Heinz_pro_extraction_6039bp_	234	244	+	11.6866	6.5e-05	0.132	CAATCATATTC
AT2G22430	MP00271	Solyc03g114840_Heinz_pro_extraction_6039bp_	803	813	+	11.6866	6.5e-05	0.132	TAATAATTCAC
AT3G52440	MP00405	Solyc03g114840_Heinz_pro_extraction_6039bp_	5835	5845	+	11.8182	6.51e-05	0.0742	TAAAAAGTTGA
AT3G11280	MP00347	Solyc03g114840_Heinz_pro_extraction_6039bp_	1389	1402	+	11.3939	6.53e-05	0.209	TTCATTATCAAATT
AT5G17430	MP00610	Solyc03g114840_Heinz_pro_extraction_6039bp_	1291	1310	-	10.1538	6.53e-05	0.0152	ATAACTAAAAAGAAAAATGA
AT5G42520	MP00540	Solyc03g114840_Heinz_pro_extraction_6039bp_	4727	4747	-	-2.05263	6.53e-05	0.0532	CTCTTCCTTTTCCTTTTTCTC
AT1G49480	MP00192	Solyc03g114840_Heinz_pro_extraction_6039bp_	4670	4684	-	10.0299	6.53e-05	0.0144	GAAAAAACAAAAAAT
AT3G04030	MP00331	Solyc03g114840_Heinz_pro_extraction_6039bp_	4366	4379	-	11.803	6.54e-05	0.159	TTACGAATATTTTC
AT2G36610	MP00049	Solyc03g114840_Heinz_pro_extraction_6039bp_	1685	1697	-	10.4257	6.55e-05	0.0305	ATATAATATAGTG
AT5G17300	MP00515	Solyc03g114840_Heinz_pro_extraction_6039bp_	526	539	+	11.1515	6.55e-05	0.0441	GACTTAATATCTCC
AT4G17460	MP00050	Solyc03g114840_Heinz_pro_extraction_6039bp_	3162	3171	-	12.0204	6.56e-05	0.571	ATAATCATTA
AT2G41690	MP00305	Solyc03g114840_Heinz_pro_extraction_6039bp_	4930	4944	-	10.6829	6.57e-05	0.791	ATTCTAGCATCTTAG
AT5G17430	MP00610	Solyc03g114840_Heinz_pro_extraction_6039bp_	5713	5732	-	10.141	6.57e-05	0.0152	AAAAGAAAAAAAGAATCTCA
AT3G10580	MP00344	Solyc03g114840_Heinz_pro_extraction_6039bp_	4084	4098	-	11.1316	6.57e-05	0.0859	AAAATAGATAAATAT
AT4G38000	MP00478	Solyc03g114840_Heinz_pro_extraction_6039bp_	4965	4992	-	10.2121	6.57e-05	0.00401	ATTGAGATAATTTTCTATTATCTTTAAT
AT3G50410	MP00402	Solyc03g114840_Heinz_pro_extraction_6039bp_	4797	4817	-	11.2424	6.58e-05	0.0267	GTCCCTACTTTTTTTCCTTTT
AT2G01570	MP00611	Solyc03g114840_Heinz_pro_extraction_6039bp_	3108	3127	-	10.875	6.59e-05	0.0343	AAAAAAAAAAAAAAAGTTCA
AT1G77080	MP00105	Solyc03g114840_Heinz_pro_extraction_6039bp_	1170	1184	+	9.5618	6.59e-05	0.0511	ATTTTCTTTTTCTTT
AT1G24260	MP00605	Solyc03g114840_Heinz_pro_extraction_6039bp_	427	439	-	11.1714	6.6e-05	0.0848	CCATTAAGGGAAA
AT4G00730	MP00421	Solyc03g114840_Heinz_pro_extraction_6039bp_	5578	5588	-	10.9545	6.61e-05	0.0795	ACATTTAATAA
AT2G38090	MP00296	Solyc03g114840_Heinz_pro_extraction_6039bp_	3726	3746	+	10.1585	6.61e-05	0.0747	TTTAAAAAAGATAAAGAAATT
AT2G18350	MP00268	Solyc03g114840_Heinz_pro_extraction_6039bp_	2773	2787	+	11.597	6.61e-05	0.0469	AAAAATAGTTAATAA
AT1G30490	MP00170	Solyc03g114840_Heinz_pro_extraction_6039bp_	1361	1375	-	10.6269	6.62e-05	0.0399	TTAATAATTACAAAG
AT4G21040	MP00116	Solyc03g114840_Heinz_pro_extraction_6039bp_	2663	2676	-	5.34848	6.62e-05	0.154	AATAGGAACTTTAC
AT4G24240	MP00450	Solyc03g114840_Heinz_pro_extraction_6039bp_	3569	3582	+	7.56061	6.63e-05	0.201	ACATTTGACTCTTT
AT5G60850	MP00570	Solyc03g114840_Heinz_pro_extraction_6039bp_	3375	3388	-	11.5455	6.64e-05	0.0462	ATAAAAGGTAAAAA
AT1G18330	MP00146	Solyc03g114840_Heinz_pro_extraction_6039bp_	2974	2985	-	8.30303	6.67e-05	0.0569	TATAATATCTCA
AT4G01250	MP00422	Solyc03g114840_Heinz_pro_extraction_6039bp_	3569	3581	-	10.1818	6.68e-05	0.207	AAGAGTCAAATGT
AT5G61620	MP00573	Solyc03g114840_Heinz_pro_extraction_6039bp_	3342	3356	+	11.1515	6.69e-05	0.099	AGTTTAGATAAATTA
AT1G35460	MP00181	Solyc03g114840_Heinz_pro_extraction_6039bp_	3597	3607	-	10.8788	6.7e-05	0.729	TACAAGTGGTG
AT5G47660	MP00552	Solyc03g114840_Heinz_pro_extraction_6039bp_	2146	2160	+	11.1429	6.71e-05	0.0695	TTAGCTTTTTACTTT
AT3G22780	MP00370	Solyc03g114840_Heinz_pro_extraction_6039bp_	5001	5015	-	9.55556	6.71e-05	0.0186	TATAAAATTTTCAAA
AT5G54230	MP00563	Solyc03g114840_Heinz_pro_extraction_6039bp_	5773	5787	+	11.303	6.73e-05	0.124	TATTTTAACTAATAA
AT5G66940	MP00593	Solyc03g114840_Heinz_pro_extraction_6039bp_	3104	3132	+	10.3333	6.73e-05	0.00862	CGCTTGAACTTTTTTTTTTTTTTTTTTTT
AT5G39760	MP00536	Solyc03g114840_Heinz_pro_extraction_6039bp_	5861	5882	-	10.7164	6.74e-05	0.0212	TGTTTAAATTAATTTATTTTAA
AT5G52660	MP00560	Solyc03g114840_Heinz_pro_extraction_6039bp_	2378	2388	+	10.1515	6.74e-05	0.0466	AGATATTAAAT
AT5G60130	MP00569	Solyc03g114840_Heinz_pro_extraction_6039bp_	2995	3013	+	10.2121	6.74e-05	0.0333	AATTATTAAATAAGAAATA
AT5G02460	MP00483	Solyc03g114840_Heinz_pro_extraction_6039bp_	4380	4400	+	10.5606	6.76e-05	0.0118	TAAAAAAAAAAAAAGAGGAAG
AT2G37590	MP00295	Solyc03g114840_Heinz_pro_extraction_6039bp_	3373	3387	+	11.2424	6.76e-05	0.033	TATTTTTACCTTTTA
AT1G14580	MP00142	Solyc03g114840_Heinz_pro_extraction_6039bp_	3113	3132	+	8.18571	6.78e-05	0.105	TTTTTTTTTTTTTTTTTTTT
AT1G30490	MP00170	Solyc03g114840_Heinz_pro_extraction_6039bp_	2243	2257	+	10.5672	6.79e-05	0.0399	ATCATAATTTCTATT
AT5G62940	MP00580	Solyc03g114840_Heinz_pro_extraction_6039bp_	4728	4748	+	11.0909	6.81e-05	0.0196	AGAAAAAGGAAAAGGAAGAGA
AT4G33280	MP00468	Solyc03g114840_Heinz_pro_extraction_6039bp_	5737	5757	+	-5.45714	6.81e-05	0.107	GAAGTAATTTTGGTGAGACAT
AT5G56270	MP00071	Solyc03g114840_Heinz_pro_extraction_6039bp_	5183	5190	-	11.5306	6.81e-05	0.822	CAGTCAAC
AT1G02250	MP00123	Solyc03g114840_Heinz_pro_extraction_6039bp_	3876	3894	-	9.21212	6.82e-05	0.217	TATCTTTCTTATTAAGCTG
AT3G22780	MP00370	Solyc03g114840_Heinz_pro_extraction_6039bp_	1342	1356	-	9.51389	6.82e-05	0.0186	AAATGAGAATTTTAA
AT3G55370	MP00407	Solyc03g114840_Heinz_pro_extraction_6039bp_	4373	4393	-	10.5152	6.82e-05	0.008	TTTTTTTTTTTTTATTACGAA
AT3G55370	MP00407	Solyc03g114840_Heinz_pro_extraction_6039bp_	4384	4404	-	10.5152	6.82e-05	0.008	TTCTCTTCCTCTTTTTTTTTT
AT2G38090	MP00296	Solyc03g114840_Heinz_pro_extraction_6039bp_	2234	2254	-	10.0854	6.82e-05	0.0747	AGAAATTATGATAATTAAAAA
AT5G18270	MP00518	Solyc03g114840_Heinz_pro_extraction_6039bp_	5725	5743	-	8.25758	6.83e-05	0.28	TTACTTCTTTGAAAAGAAA
AT3G53200	MP00406	Solyc03g114840_Heinz_pro_extraction_6039bp_	2410	2424	+	6.83333	6.83e-05	0.128	TAAAAATTAGTTAAA
AT5G39760	MP00536	Solyc03g114840_Heinz_pro_extraction_6039bp_	2367	2388	+	10.6866	6.84e-05	0.0212	TTTTTTATTTAAGATATTAAAT
AT3G45610	MP00392	Solyc03g114840_Heinz_pro_extraction_6039bp_	419	437	+	11.2273	6.84e-05	0.0267	TTGTCTTTTTTCCCTTAAT
AT1G49480	MP00192	Solyc03g114840_Heinz_pro_extraction_6039bp_	1329	1343	-	9.92537	6.85e-05	0.0148	AAAAATAAAATAAAA
AT2G38300	MP00297	Solyc03g114840_Heinz_pro_extraction_6039bp_	1164	1174	+	11.6667	6.87e-05	0.0787	ATTAGAATTTT
AT1G69780	MP00225	Solyc03g114840_Heinz_pro_extraction_6039bp_	915	925	-	11.9104	6.87e-05	0.0422	TAAATAATTTT
AT1G69780	MP00225	Solyc03g114840_Heinz_pro_extraction_6039bp_	1737	1747	+	11.9104	6.87e-05	0.0422	TAAATAATTTT
AT5G56110	MP00564	Solyc03g114840_Heinz_pro_extraction_6039bp_	1526	1540	+	11.4545	6.87e-05	0.102	ATAAGTTTGTTAAAT
AT5G03790	MP00486	Solyc03g114840_Heinz_pro_extraction_6039bp_	5660	5672	+	10.5075	6.87e-05	0.0428	GACAATTATTTTA
AT3G55370	MP00407	Solyc03g114840_Heinz_pro_extraction_6039bp_	3124	3144	+	10.5	6.87e-05	0.008	TTTTTTTTTATGATTCATTTT
AT3G47500	MP00394	Solyc03g114840_Heinz_pro_extraction_6039bp_	3375	3393	-	10.9545	6.88e-05	0.0284	ATTTGATAAAAGGTAAAAA
AT2G37590	MP00295	Solyc03g114840_Heinz_pro_extraction_6039bp_	3007	3021	+	11.2121	6.88e-05	0.033	AGAAATAACTTTTTT
AT2G01570	MP00611	Solyc03g114840_Heinz_pro_extraction_6039bp_	1166	1185	-	10.8056	6.89e-05	0.0343	GAAAGAAAAAGAAAATTCTA
AT2G01570	MP00611	Solyc03g114840_Heinz_pro_extraction_6039bp_	4379	4398	+	10.8056	6.89e-05	0.0343	ATAAAAAAAAAAAAAGAGGA
AT4G30980	MP00462	Solyc03g114840_Heinz_pro_extraction_6039bp_	225	239	-	8.68539	6.89e-05	0.83	TGATTGTGTCACGTG
AT1G14580	MP00142	Solyc03g114840_Heinz_pro_extraction_6039bp_	1575	1594	-	8.14286	6.89e-05	0.105	TCTATATTTGTAATTTATTG
AT4G38000	MP00478	Solyc03g114840_Heinz_pro_extraction_6039bp_	2144	2171	+	10.1212	6.89e-05	0.00416	ATTTAGCTTTTTACTTTTATATTTTAAC
AT5G54230	MP00563	Solyc03g114840_Heinz_pro_extraction_6039bp_	1528	1542	-	11.2576	6.9e-05	0.124	TTATTTAACAAACTT
AT1G70920	MP00226	Solyc03g114840_Heinz_pro_extraction_6039bp_	3161	3171	-	11.9104	6.91e-05	0.103	ATAATCATTAA
AT3G50410	MP00402	Solyc03g114840_Heinz_pro_extraction_6039bp_	660	680	-	11.1667	6.92e-05	0.0267	TGCTAATTTTTTTTACTTTCA
AT4G18960	MP00609	Solyc03g114840_Heinz_pro_extraction_6039bp_	1292	1310	+	10.8169	6.93e-05	0.0804	CATTTTTCTTTTTAGTTAT
AT2G20110	MP00269	Solyc03g114840_Heinz_pro_extraction_6039bp_	1340	1354	+	9.64179	6.93e-05	0.0191	TTTTAAAATTCTCAT
AT3G01220	MP00322	Solyc03g114840_Heinz_pro_extraction_6039bp_	4533	4543	+	11.3056	6.93e-05	0.0466	AAAATAATTAT
AT5G17430	MP00610	Solyc03g114840_Heinz_pro_extraction_6039bp_	2220	2239	-	10.0256	6.93e-05	0.0156	TAAAAATAGACGAAGAGACT
AT5G39660	MP00046	Solyc03g114840_Heinz_pro_extraction_6039bp_	3012	3021	-	10.6911	6.94e-05	0.115	AAAAAAGTTA
AT4G38000	MP00478	Solyc03g114840_Heinz_pro_extraction_6039bp_	1747	1774	+	10.1061	6.95e-05	0.00416	TATATTAAGTTTTTAATTTATTATTATT
AT1G52150	MP00200	Solyc03g114840_Heinz_pro_extraction_6039bp_	2237	2251	-	10.3582	6.97e-05	0.0515	AATTATGATAATTAA
AT1G09530	MP00081	Solyc03g114840_Heinz_pro_extraction_6039bp_	3066	3075	-	11.6818	6.97e-05	0.467	AACCATGTGA
AT2G45650	MP00315	Solyc03g114840_Heinz_pro_extraction_6039bp_	822	840	-	8.40909	6.97e-05	0.0418	TATCTTGAAAAAGAGAATA
AT5G66940	MP00593	Solyc03g114840_Heinz_pro_extraction_6039bp_	5312	5340	-	10.2576	7e-05	0.00881	ACATCCCACCTCTATTCTTTTTCAAATTA
AT3G48430	MP00608	Solyc03g114840_Heinz_pro_extraction_6039bp_	4671	4682	-	8.96053	7.01e-05	0.38	AAAAACAAAAAA
AT5G01380	MP00481	Solyc03g114840_Heinz_pro_extraction_6039bp_	5248	5264	+	10.8	7.01e-05	0.158	AAAACGTGATATATTAG
AT3G15500	MP00360	Solyc03g114840_Heinz_pro_extraction_6039bp_	3706	3726	+	11.2121	7.01e-05	0.203	AATTTAATTTAACACGAATTT
AT3G61120	MP00417	Solyc03g114840_Heinz_pro_extraction_6039bp_	5997	6014	-	6.98571	7.02e-05	0.0411	GTTCCAAAATTAGTAATA
AT4G18890	MP00444	Solyc03g114840_Heinz_pro_extraction_6039bp_	223	233	+	9.83333	7.03e-05	0.847	GACACGTGACA
AT3G30210	MP00388	Solyc03g114840_Heinz_pro_extraction_6039bp_	5759	5772	+	11.4394	7.03e-05	0.176	ATAGTTTGGTTTAT
AT1G76880	MP00243	Solyc03g114840_Heinz_pro_extraction_6039bp_	3954	3969	-	11.2273	7.03e-05	0.0622	ACGGTAATAACACTAA
AT3G55370	MP00407	Solyc03g114840_Heinz_pro_extraction_6039bp_	4381	4401	-	10.4545	7.05e-05	0.00806	TCTTCCTCTTTTTTTTTTTTT
AT1G18330	MP00146	Solyc03g114840_Heinz_pro_extraction_6039bp_	2376	2387	-	8	7.05e-05	0.0569	TTTAATATCTTA
AT2G03340	MP00260	Solyc03g114840_Heinz_pro_extraction_6039bp_	5182	5192	-	11.2424	7.05e-05	0.711	ATCAGTCAACA
AT4G38000	MP00478	Solyc03g114840_Heinz_pro_extraction_6039bp_	2618	2645	-	10.0758	7.06e-05	0.00419	TAATATAATAAACAATTATTATTTTTTT
AT5G63260	MP00582	Solyc03g114840_Heinz_pro_extraction_6039bp_	1409	1419	+	11.6515	7.07e-05	0.0736	TATAAAGTAGA
AT3G01220	MP00322	Solyc03g114840_Heinz_pro_extraction_6039bp_	1785	1795	+	11.2083	7.08e-05	0.0466	ATAATAATTTC
AT5G45300	MP00543	Solyc03g114840_Heinz_pro_extraction_6039bp_	9	23	-	9.0303	7.08e-05	0.853	TCGCACGTTTCTAAC
AT2G20110	MP00269	Solyc03g114840_Heinz_pro_extraction_6039bp_	1798	1812	-	9.58209	7.09e-05	0.0191	TTTTGAAAAATATAA
AT2G22430	MP00271	Solyc03g114840_Heinz_pro_extraction_6039bp_	2782	2792	+	11.6269	7.09e-05	0.132	TAATAATTTAT
AT1G24260	MP00605	Solyc03g114840_Heinz_pro_extraction_6039bp_	2771	2783	+	11.0714	7.09e-05	0.0848	ACAAAAATAGTTA
AT5G66730	MP00592	Solyc03g114840_Heinz_pro_extraction_6039bp_	62	78	-	8.15152	7.11e-05	0.118	AATTAAATAACAAAAAT
AT1G55110	MP00206	Solyc03g114840_Heinz_pro_extraction_6039bp_	4760	4777	+	8.25758	7.13e-05	0.235	TAAAAGAAGACAATGAAG
AT5G47390	MP00551	Solyc03g114840_Heinz_pro_extraction_6039bp_	5886	5900	+	11.0909	7.13e-05	0.171	TTTAATTTATCCTCA
AT4G21040	MP00116	Solyc03g114840_Heinz_pro_extraction_6039bp_	4200	4213	+	5.07576	7.13e-05	0.154	CAAAAGTTCTTTCT
AT3G50410	MP00402	Solyc03g114840_Heinz_pro_extraction_6039bp_	3366	3386	+	11.1212	7.14e-05	0.0267	TTCGATCTATTTTTACCTTTT
AT3G60580	MP00416	Solyc03g114840_Heinz_pro_extraction_6039bp_	471	478	-	10.7727	7.15e-05	0.239	AGAAGTAG
AT3G60580	MP00416	Solyc03g114840_Heinz_pro_extraction_6039bp_	904	911	+	10.7727	7.15e-05	0.239	AGAAGTAG
AT4G01720	MP00115	Solyc03g114840_Heinz_pro_extraction_6039bp_	5176	5194	+	11.1061	7.15e-05	0.621	CAAGGATGTTGACTGATGT
AT2G28810	MP00281	Solyc03g114840_Heinz_pro_extraction_6039bp_	2647	2667	-	10.8485	7.16e-05	0.0247	TTTACTAATTCATTCTTTTTT
AT3G12730	MP00351	Solyc03g114840_Heinz_pro_extraction_6039bp_	816	829	-	9.15789	7.17e-05	0.164	AGAGAATATATTCC
AT4G38000	MP00478	Solyc03g114840_Heinz_pro_extraction_6039bp_	2845	2872	+	10.0455	7.17e-05	0.00422	TTTATATATTGATAACTTATATTTTATT
AT5G18450	MP00519	Solyc03g114840_Heinz_pro_extraction_6039bp_	270	284	+	10.1061	7.18e-05	0.865	TGACAAGTCGGTGGA
AT2G30590	MP00284	Solyc03g114840_Heinz_pro_extraction_6039bp_	3571	3581	-	10.0303	7.18e-05	0.281	AAGAGTCAAAT
AT3G52440	MP00405	Solyc03g114840_Heinz_pro_extraction_6039bp_	2060	2070	-	11.7121	7.18e-05	0.0742	AAAAAAGGTAC
AT2G45190	MP00620	Solyc03g114840_Heinz_pro_extraction_6039bp_	610	619	+	10.5608	7.19e-05	0.0371	GTATCATAAT
AT2G36610	MP00049	Solyc03g114840_Heinz_pro_extraction_6039bp_	645	657	+	10.3465	7.19e-05	0.0306	ATATAATTTTTAT
AT5G03790	MP00486	Solyc03g114840_Heinz_pro_extraction_6039bp_	2780	2792	-	10.403	7.19e-05	0.0428	ATAAATTATTAAC
AT1G51700	MP00199	Solyc03g114840_Heinz_pro_extraction_6039bp_	3840	3860	+	11.0606	7.2e-05	0.0215	TTGCCAAAAAAGAAAAGAAGA
AT1G51700	MP00199	Solyc03g114840_Heinz_pro_extraction_6039bp_	1937	1957	-	11.0606	7.2e-05	0.0215	CTACACAAAAAGTTAAGTATC
AT2G38300	MP00297	Solyc03g114840_Heinz_pro_extraction_6039bp_	5260	5270	+	11.6061	7.2e-05	0.0787	ATTAGAATATT
AT5G56110	MP00564	Solyc03g114840_Heinz_pro_extraction_6039bp_	1243	1257	-	11.3788	7.22e-05	0.102	ATTTGTTAGGTGTGA
AT3G04060	MP00332	Solyc03g114840_Heinz_pro_extraction_6039bp_	129	149	-	7.95455	7.22e-05	0.165	AAAAGTATGACGGAAGATATC
AT1G01250	MP00120	Solyc03g114840_Heinz_pro_extraction_6039bp_	270	284	+	9.89394	7.22e-05	0.87	TGACAAGTCGGTGGA
AT1G69120	MP00096	Solyc03g114840_Heinz_pro_extraction_6039bp_	2927	2938	+	10.904	7.24e-05	0.115	CTTAAAAGGGGA
AT3G09600	MP00338	Solyc03g114840_Heinz_pro_extraction_6039bp_	526	537	-	10.2727	7.25e-05	0.0507	AGATATTAAGTC
AT4G30080	MP00461	Solyc03g114840_Heinz_pro_extraction_6039bp_	651	671	-	-4.21687	7.25e-05	0.0734	TTTTTACTTTCAACATAAAAA
AT4G33280	MP00468	Solyc03g114840_Heinz_pro_extraction_6039bp_	3017	3037	-	-5.72857	7.25e-05	0.107	CTTTTTTTATTTTCAGAAAAA
AT5G60130	MP00569	Solyc03g114840_Heinz_pro_extraction_6039bp_	5374	5392	-	10.0758	7.27e-05	0.0333	AAGGATAATATTAGTACAT
AT2G02540	MP00258	Solyc03g114840_Heinz_pro_extraction_6039bp_	1673	1686	+	10.9848	7.27e-05	0.113	ATAACAATTATTCA
AT4G01280	MP00423	Solyc03g114840_Heinz_pro_extraction_6039bp_	1628	1638	+	10.0303	7.27e-05	0.0434	AGATTTTTAGA
AT3G50410	MP00402	Solyc03g114840_Heinz_pro_extraction_6039bp_	4731	4751	-	11.0909	7.28e-05	0.0267	TATTCTCTTCCTTTTCCTTTT
AT5G45580	MP00544	Solyc03g114840_Heinz_pro_extraction_6039bp_	4440	4453	+	11.2576	7.29e-05	0.127	GAAGGAATATTGAT
AT2G46590	MP00319	Solyc03g114840_Heinz_pro_extraction_6039bp_	5127	5137	-	11.6061	7.3e-05	0.0674	CATAAAGTGAT
AT5G13180	MP00507	Solyc03g114840_Heinz_pro_extraction_6039bp_	5365	5383	+	9.48485	7.3e-05	0.25	TTACGTAAAATGTACTAAT
AT2G24570	MP00278	Solyc03g114840_Heinz_pro_extraction_6039bp_	998	1011	-	9.78947	7.31e-05	0.413	AATAAGCCAACACA
AT1G69120	MP00096	Solyc03g114840_Heinz_pro_extraction_6039bp_	6000	6011	-	10.888	7.31e-05	0.115	CCAAAATTAGTA
AT5G02460	MP00483	Solyc03g114840_Heinz_pro_extraction_6039bp_	4379	4399	+	10.4091	7.32e-05	0.0125	ATAAAAAAAAAAAAAGAGGAA
AT3G57230	MP00410	Solyc03g114840_Heinz_pro_extraction_6039bp_	2997	3011	-	9.75758	7.32e-05	0.328	TTTCTTATTTAATAA
AT2G46680	MP00320	Solyc03g114840_Heinz_pro_extraction_6039bp_	1894	1906	+	10.4848	7.32e-05	0.302	ACTATTATTGAAC
AT2G01570	MP00611	Solyc03g114840_Heinz_pro_extraction_6039bp_	84	103	+	10.7083	7.32e-05	0.0349	GGGAAAAAAACAAATATATC
AT1G47655	MP00189	Solyc03g114840_Heinz_pro_extraction_6039bp_	3088	3098	-	11.4697	7.33e-05	0.103	CCTAAAAGTAA
AT1G18330	MP00146	Solyc03g114840_Heinz_pro_extraction_6039bp_	2354	2365	+	7.75758	7.33e-05	0.0569	TATAATATCTTT
AT3G03660	MP00330	Solyc03g114840_Heinz_pro_extraction_6039bp_	2798	2808	+	11.4167	7.34e-05	0.119	TATTAATTGAT
AT3G06740	MP00335	Solyc03g114840_Heinz_pro_extraction_6039bp_	2941	2959	-	5.91549	7.35e-05	0.197	CATCATTAGGATTTTAACC
AT5G20240	MP00080	Solyc03g114840_Heinz_pro_extraction_6039bp_	575	588	+	10.5758	7.35e-05	0.106	ACCAAAGAGCAAAG
AT1G74840	MP00236	Solyc03g114840_Heinz_pro_extraction_6039bp_	5383	5393	-	11.2121	7.36e-05	0.626	AAAGGATAATA
AT1G69570	MP00223	Solyc03g114840_Heinz_pro_extraction_6039bp_	785	811	+	9.87879	7.38e-05	0.0172	AATAGGCTTTTTTTGTTTTAATAATTC
AT1G69570	MP00223	Solyc03g114840_Heinz_pro_extraction_6039bp_	4202	4228	+	9.87879	7.38e-05	0.0172	AAAGTTCTTTCTTTTTTAAATTATGTA
AT4G30080	MP00461	Solyc03g114840_Heinz_pro_extraction_6039bp_	631	651	-	-4.28916	7.38e-05	0.0734	ATTATATTTTAGGAAAGAATA
AT5G60130	MP00569	Solyc03g114840_Heinz_pro_extraction_6039bp_	3120	3138	-	10.0455	7.39e-05	0.0333	AATCATAAAAAAAAAAAAA
AT2G45650	MP00315	Solyc03g114840_Heinz_pro_extraction_6039bp_	427	445	+	8.25758	7.4e-05	0.0418	TTTCCCTTAATGGTATCCT
AT3G04060	MP00332	Solyc03g114840_Heinz_pro_extraction_6039bp_	5723	5743	-	7.87879	7.4e-05	0.165	TTACTTCTTTGAAAAGAAAAA
AT4G38000	MP00478	Solyc03g114840_Heinz_pro_extraction_6039bp_	3119	3146	+	9.98485	7.4e-05	0.00431	TTTTTTTTTTTTTTATGATTCATTTTTT
AT4G24240	MP00450	Solyc03g114840_Heinz_pro_extraction_6039bp_	2421	2434	+	7.16667	7.4e-05	0.201	TAAATTGACTTTCG
AT1G25340	MP00159	Solyc03g114840_Heinz_pro_extraction_6039bp_	2077	2091	-	11.1714	7.41e-05	0.208	GGGAAATATTAGGTA
AT4G36740	MP00473	Solyc03g114840_Heinz_pro_extraction_6039bp_	4530	4550	+	10.2121	7.41e-05	0.0356	TGAAAAATAATTATAGACAAA
AT1G25550	MP00160	Solyc03g114840_Heinz_pro_extraction_6039bp_	5263	5273	+	11.7576	7.41e-05	0.207	AGAATATTTTG
AT1G49480	MP00192	Solyc03g114840_Heinz_pro_extraction_6039bp_	84	98	+	9.74627	7.42e-05	0.0157	GGGAAAAAAACAAAT
AT5G60130	MP00569	Solyc03g114840_Heinz_pro_extraction_6039bp_	1413	1431	+	10.0303	7.45e-05	0.0333	AAGTAGAACTAGTGTAAAA
AT5G62940	MP00580	Solyc03g114840_Heinz_pro_extraction_6039bp_	3211	3231	+	10.9394	7.45e-05	0.0207	TATTAGGAGAAAAAGAAATAC
AT3G02940	MP00327	Solyc03g114840_Heinz_pro_extraction_6039bp_	5770	5787	-	11.1667	7.48e-05	0.236	TTATTAGTTAAAATAATA
AT3G03200	MP00329	Solyc03g114840_Heinz_pro_extraction_6039bp_	5725	5740	-	10.2576	7.48e-05	0.43	CTTCTTTGAAAAGAAA
AT5G54230	MP00563	Solyc03g114840_Heinz_pro_extraction_6039bp_	2072	2086	+	11.1212	7.48e-05	0.124	TTTCATACCTAATAT
AT2G46830	MP00103	Solyc03g114840_Heinz_pro_extraction_6039bp_	2378	2385	-	10.6066	7.48e-05	0.0815	TAATATCT
AT2G46830	MP00103	Solyc03g114840_Heinz_pro_extraction_6039bp_	2976	2983	-	10.6066	7.48e-05	0.0815	TAATATCT
AT2G46830	MP00103	Solyc03g114840_Heinz_pro_extraction_6039bp_	530	537	+	10.6066	7.48e-05	0.0815	TAATATCT
AT2G46830	MP00103	Solyc03g114840_Heinz_pro_extraction_6039bp_	1978	1985	+	10.6066	7.48e-05	0.0815	TAATATCT
AT2G46830	MP00103	Solyc03g114840_Heinz_pro_extraction_6039bp_	2356	2363	+	10.6066	7.48e-05	0.0815	TAATATCT
AT5G17430	MP00610	Solyc03g114840_Heinz_pro_extraction_6039bp_	4836	4855	+	9.85897	7.49e-05	0.0165	CTAGCTGAAAGAAAAAAAAA
AT1G77080	MP00105	Solyc03g114840_Heinz_pro_extraction_6039bp_	5802	5816	+	9.22472	7.49e-05	0.0511	TATTACTATTTTATG
AT3G47500	MP00394	Solyc03g114840_Heinz_pro_extraction_6039bp_	4798	4816	+	10.803	7.5e-05	0.0294	AAAGGAAAAAAAGTAGGGA
AT5G66940	MP00593	Solyc03g114840_Heinz_pro_extraction_6039bp_	2328	2356	+	10.1212	7.51e-05	0.00929	ATTTGCTATTTATTGTGTTTTTTTTATAT
AT2G01930	MP00253	Solyc03g114840_Heinz_pro_extraction_6039bp_	4731	4754	+	-1.10606	7.52e-05	0.0311	AAAAGGAAAAGGAAGAGAATAATA
AT1G69780	MP00225	Solyc03g114840_Heinz_pro_extraction_6039bp_	5661	5671	-	11.7313	7.52e-05	0.0422	AAAATAATTGT
AT3G46070	MP00393	Solyc03g114840_Heinz_pro_extraction_6039bp_	5557	5571	+	11.3684	7.52e-05	0.16	AGATTTTCACTCCAT
AT2G02540	MP00258	Solyc03g114840_Heinz_pro_extraction_6039bp_	2621	2634	+	10.9091	7.53e-05	0.113	AAAATAATAATTGT
AT3G30210	MP00388	Solyc03g114840_Heinz_pro_extraction_6039bp_	839	852	+	11.3333	7.53e-05	0.176	TAAATTAGGTTTTG
AT4G21030	MP00445	Solyc03g114840_Heinz_pro_extraction_6039bp_	3027	3045	+	10.7576	7.54e-05	0.0381	AATAAAAAAAGAAGTTGAA
AT1G29160	MP00166	Solyc03g114840_Heinz_pro_extraction_6039bp_	5714	5734	-	10.8636	7.55e-05	0.0292	TGAAAAGAAAAAAAGAATCTC
AT1G51220	MP00197	Solyc03g114840_Heinz_pro_extraction_6039bp_	5666	5680	-	10.7727	7.55e-05	0.303	TAACTCGATAAAATA
AT1G01060	MP00119	Solyc03g114840_Heinz_pro_extraction_6039bp_	4047	4056	-	10.1061	7.55e-05	0.0547	AGATATTCTT
AT2G38300	MP00297	Solyc03g114840_Heinz_pro_extraction_6039bp_	2649	2659	+	11.5	7.55e-05	0.0787	AAAAGAATGAA
AT1G51700	MP00199	Solyc03g114840_Heinz_pro_extraction_6039bp_	2054	2074	-	10.9848	7.56e-05	0.0217	AAAAAAAAAAGGTACCAATAA
AT3G04060	MP00332	Solyc03g114840_Heinz_pro_extraction_6039bp_	5725	5745	+	7.78788	7.62e-05	0.165	TTTCTTTTCAAAGAAGTAATT
AT3G01530	MP00324	Solyc03g114840_Heinz_pro_extraction_6039bp_	1244	1257	+	8.31818	7.62e-05	0.366	CACACCTAACAAAT
AT5G03790	MP00486	Solyc03g114840_Heinz_pro_extraction_6039bp_	1736	1748	-	10.2537	7.62e-05	0.0428	TAAAATTATTTAT
AT1G70920	MP00226	Solyc03g114840_Heinz_pro_extraction_6039bp_	1365	1375	+	11.5672	7.63e-05	0.103	GTAATTATTAA
AT1G31140	MP00172	Solyc03g114840_Heinz_pro_extraction_6039bp_	428	442	+	9.54545	7.66e-05	0.0936	TTCCCTTAATGGTAT
AT5G03790	MP00486	Solyc03g114840_Heinz_pro_extraction_6039bp_	801	813	-	10.2388	7.66e-05	0.0428	GTGAATTATTAAA
AT2G36610	MP00049	Solyc03g114840_Heinz_pro_extraction_6039bp_	1738	1750	+	10.2871	7.67e-05	0.0306	AAATAATTTTATA
AT5G66730	MP00592	Solyc03g114840_Heinz_pro_extraction_6039bp_	4671	4687	-	7.92424	7.67e-05	0.118	TTTGAAAAAACAAAAAA
AT2G01940	MP00254	Solyc03g114840_Heinz_pro_extraction_6039bp_	63	77	-	9.22727	7.68e-05	0.0759	ATTAAATAACAAAAA
AT3G01470	MP00323	Solyc03g114840_Heinz_pro_extraction_6039bp_	1365	1375	-	11.2537	7.69e-05	0.0399	TTAATAATTAC
AT4G38000	MP00478	Solyc03g114840_Heinz_pro_extraction_6039bp_	1753	1780	+	9.90909	7.7e-05	0.00444	AAGTTTTTAATTTATTATTATTATTATT
AT1G52150	MP00200	Solyc03g114840_Heinz_pro_extraction_6039bp_	2624	2638	-	10.1194	7.7e-05	0.0515	ATAAACAATTATTAT
AT2G20110	MP00269	Solyc03g114840_Heinz_pro_extraction_6039bp_	4681	4695	+	9.35821	7.7e-05	0.0193	TTTCAAAAATATATT
AT1G52880	MP00201	Solyc03g114840_Heinz_pro_extraction_6039bp_	5059	5077	-	11.0455	7.7e-05	0.25	GTTCTGATACATTACGTAA
AT5G17300	MP00515	Solyc03g114840_Heinz_pro_extraction_6039bp_	1974	1987	+	10.7121	7.71e-05	0.0472	ATCGTAATATCTAT
AT5G39760	MP00536	Solyc03g114840_Heinz_pro_extraction_6039bp_	2864	2885	+	10.4328	7.73e-05	0.0224	TATTTTATTTAGTTATGGAATA
AT1G09530	MP00081	Solyc03g114840_Heinz_pro_extraction_6039bp_	222	231	+	11.3182	7.74e-05	0.467	AGACACGTGA
AT1G49560	MP00193	Solyc03g114840_Heinz_pro_extraction_6039bp_	4190	4200	+	11.1515	7.74e-05	0.696	ATATATGATTC
AT1G69780	MP00225	Solyc03g114840_Heinz_pro_extraction_6039bp_	3161	3171	-	11.6866	7.75e-05	0.0422	ATAATCATTAA
AT5G66940	MP00593	Solyc03g114840_Heinz_pro_extraction_6039bp_	1746	1774	+	10.0606	7.75e-05	0.00931	TTATATTAAGTTTTTAATTTATTATTATT
AT4G14770	MP00433	Solyc03g114840_Heinz_pro_extraction_6039bp_	2423	2437	+	8.97015	7.75e-05	0.0301	AATTGACTTTCGAAA
AT1G27360	MP00161	Solyc03g114840_Heinz_pro_extraction_6039bp_	53	63	+	11.5152	7.76e-05	0.175	AGATAGTACAT
AT2G45660	MP00076	Solyc03g114840_Heinz_pro_extraction_6039bp_	4787	4807	-	10.3284	7.76e-05	0.0227	TTTTTCCTTTTCCCATCCCAT
AT3G58780	MP00093	Solyc03g114840_Heinz_pro_extraction_6039bp_	426	443	+	10.8415	7.76e-05	0.179	TTTTCCCTTAATGGTATC
AT4G28110	MP00457	Solyc03g114840_Heinz_pro_extraction_6039bp_	2071	2085	+	11	7.76e-05	0.689	TTTTCATACCTAATA
AT5G60850	MP00570	Solyc03g114840_Heinz_pro_extraction_6039bp_	821	834	-	11.303	7.77e-05	0.0475	GAAAAAGAGAATAT
AT3G55370	MP00407	Solyc03g114840_Heinz_pro_extraction_6039bp_	4160	4180	+	10.2727	7.77e-05	0.00874	GATATTTTTTTACGTATTTTT
AT2G01570	MP00611	Solyc03g114840_Heinz_pro_extraction_6039bp_	1054	1073	+	10.6111	7.79e-05	0.0357	TTGATGAAGACAGAAAATAA
AT5G08130	MP00498	Solyc03g114840_Heinz_pro_extraction_6039bp_	217	230	-	10.1515	7.79e-05	0.469	CACGTGTCTCTGTT
AT5G66700	MP00591	Solyc03g114840_Heinz_pro_extraction_6039bp_	1067	1077	+	10.8358	7.82e-05	0.0722	AAAATAATTTG
AT4G21030	MP00445	Solyc03g114840_Heinz_pro_extraction_6039bp_	3215	3233	+	10.6818	7.84e-05	0.0381	AGGAGAAAAAGAAATACAT
AT2G02540	MP00258	Solyc03g114840_Heinz_pro_extraction_6039bp_	1894	1907	-	10.8182	7.84e-05	0.113	AGTTCAATAATAGT
AT1G76880	MP00243	Solyc03g114840_Heinz_pro_extraction_6039bp_	5849	5864	+	11.0455	7.86e-05	0.0622	AGCGTAAAATATTTAA
AT2G45190	MP00620	Solyc03g114840_Heinz_pro_extraction_6039bp_	2622	2631	+	10.3649	7.87e-05	0.0371	AAATAATAAT
AT4G18960	MP00609	Solyc03g114840_Heinz_pro_extraction_6039bp_	1581	1599	-	10.6056	7.87e-05	0.0804	AAATATCTATATTTGTAAT
AT4G38000	MP00478	Solyc03g114840_Heinz_pro_extraction_6039bp_	3845	3872	-	9.86364	7.88e-05	0.0045	AAAAAAACAATGTCTTCTTTTCTTTTTT
AT3G04030	MP00331	Solyc03g114840_Heinz_pro_extraction_6039bp_	4440	4453	+	11.5	7.88e-05	0.159	GAAGGAATATTGAT
AT2G37590	MP00295	Solyc03g114840_Heinz_pro_extraction_6039bp_	3300	3314	+	10.9697	7.9e-05	0.0357	CCTTATAACTTTTGG
AT4G36740	MP00473	Solyc03g114840_Heinz_pro_extraction_6039bp_	2774	2794	-	10.0606	7.91e-05	0.0356	ATATAAATTATTAACTATTTT
AT5G03790	MP00486	Solyc03g114840_Heinz_pro_extraction_6039bp_	1364	1376	+	10.1642	7.91e-05	0.0428	TGTAATTATTAAT
AT5G42520	MP00540	Solyc03g114840_Heinz_pro_extraction_6039bp_	2571	2591	+	-2.77632	7.92e-05	0.0532	TAATATTTCTTTATATATATA
AT3G49930	MP00399	Solyc03g114840_Heinz_pro_extraction_6039bp_	3679	3685	-	12.3902	7.93e-05	0.765	GAAATCT
AT5G66940	MP00593	Solyc03g114840_Heinz_pro_extraction_6039bp_	3105	3133	+	10.0152	7.93e-05	0.00931	GCTTGAACTTTTTTTTTTTTTTTTTTTTA
AT5G66940	MP00593	Solyc03g114840_Heinz_pro_extraction_6039bp_	3125	3153	+	10.0152	7.93e-05	0.00931	TTTTTTTTATGATTCATTTTTTATTTGAT
AT4G30080	MP00461	Solyc03g114840_Heinz_pro_extraction_6039bp_	4612	4632	+	-4.57831	7.94e-05	0.0734	ATTTCTATTTATAGGGGAAAC
AT4G21040	MP00116	Solyc03g114840_Heinz_pro_extraction_6039bp_	1433	1446	+	4.65152	7.94e-05	0.154	CAAATTATCTTTAT
AT2G03500	MP00261	Solyc03g114840_Heinz_pro_extraction_6039bp_	5263	5273	+	11.0606	7.94e-05	0.394	AGAATATTTTG
AT5G41570	MP00539	Solyc03g114840_Heinz_pro_extraction_6039bp_	5181	5194	+	10.0303	7.95e-05	0.782	ATGTTGACTGATGT
AT1G69180	MP00220	Solyc03g114840_Heinz_pro_extraction_6039bp_	3163	3170	+	12.0455	7.95e-05	0.205	AATGATTA
AT5G65310	MP00587	Solyc03g114840_Heinz_pro_extraction_6039bp_	5473	5483	-	11.6418	7.98e-05	0.0902	GTAATAATTAT
AT3G12250	MP00349	Solyc03g114840_Heinz_pro_extraction_6039bp_	1106	1120	-	7.86364	7.99e-05	0.85	AATGACATAATTAGA
AT5G65410	MP00588	Solyc03g114840_Heinz_pro_extraction_6039bp_	4959	4973	+	11.4627	8e-05	0.0749	ATATTAATTAAAGAT
AT3G26620	MP00381	Solyc03g114840_Heinz_pro_extraction_6039bp_	458	472	-	10.7879	8e-05	0.964	AGCGCTTTATTAGCT
AT4G38000	MP00478	Solyc03g114840_Heinz_pro_extraction_6039bp_	2049	2076	+	9.83333	8e-05	0.00453	ATACTTTATTGGTACCTTTTTTTTTTCA
AT5G39660	MP00046	Solyc03g114840_Heinz_pro_extraction_6039bp_	5128	5137	-	10.5447	8e-05	0.115	CATAAAGTGA
AT1G52880	MP00201	Solyc03g114840_Heinz_pro_extraction_6039bp_	4169	4187	-	10.9848	8.01e-05	0.25	TTAAATCAAAAATACGTAA
AT3G18400	MP00364	Solyc03g114840_Heinz_pro_extraction_6039bp_	5728	5743	+	9.92424	8.01e-05	0.858	CTTTTCAAAGAAGTAA
AT1G69570	MP00223	Solyc03g114840_Heinz_pro_extraction_6039bp_	2448	2474	-	9.71212	8.01e-05	0.0172	CTACTCCTTTCTTTCATTTTATTTGTC
AT1G69570	MP00223	Solyc03g114840_Heinz_pro_extraction_6039bp_	3358	3384	+	9.71212	8.01e-05	0.0172	AGGTTACTTTCGATCTATTTTTACCTT
AT5G60130	MP00569	Solyc03g114840_Heinz_pro_extraction_6039bp_	1837	1855	-	9.89394	8.02e-05	0.0333	TAGGAATAGAAGAGTAATT
AT3G28920	MP00387	Solyc03g114840_Heinz_pro_extraction_6039bp_	1373	1387	-	11.0149	8.02e-05	0.0423	TAAAATAAATAATTA
AT3G55370	MP00407	Solyc03g114840_Heinz_pro_extraction_6039bp_	3629	3649	-	10.2121	8.03e-05	0.00889	TATGTTTTATTTTTTCTTGCT
AT5G61620	MP00573	Solyc03g114840_Heinz_pro_extraction_6039bp_	1399	1413	-	10.8182	8.04e-05	0.0991	TTATAGGATATAATT
AT3G01220	MP00322	Solyc03g114840_Heinz_pro_extraction_6039bp_	915	925	-	10.7083	8.05e-05	0.0466	TAAATAATTTT
AT3G01220	MP00322	Solyc03g114840_Heinz_pro_extraction_6039bp_	1737	1747	+	10.7083	8.05e-05	0.0466	TAAATAATTTT
AT1G16490	MP00144	Solyc03g114840_Heinz_pro_extraction_6039bp_	1242	1256	-	11.1667	8.05e-05	0.837	TTTGTTAGGTGTGAT
AT1G27360	MP00161	Solyc03g114840_Heinz_pro_extraction_6039bp_	3582	3592	-	11.4848	8.06e-05	0.175	CACTAGTACAA
AT3G01470	MP00323	Solyc03g114840_Heinz_pro_extraction_6039bp_	1894	1904	-	11.0896	8.06e-05	0.0399	TCAATAATAGT
AT2G01940	MP00254	Solyc03g114840_Heinz_pro_extraction_6039bp_	2763	2777	+	9.10606	8.06e-05	0.0759	AAGATGATACAAAAA
AT5G42520	MP00540	Solyc03g114840_Heinz_pro_extraction_6039bp_	2027	2047	+	-2.84211	8.06e-05	0.0532	CTTTCTCTCCGTCTCCGTATC
AT2G01060	MP00252	Solyc03g114840_Heinz_pro_extraction_6039bp_	818	830	-	10.5455	8.07e-05	0.302	AAGAGAATATATT
AT5G03150	MP00485	Solyc03g114840_Heinz_pro_extraction_6039bp_	1918	1937	+	8.69697	8.07e-05	0.0785	AGTAAATTTGTACTTTTCAG
AT1G70920	MP00226	Solyc03g114840_Heinz_pro_extraction_6039bp_	1372	1382	+	11.4179	8.08e-05	0.103	TTAATTATTTA
AT5G60850	MP00570	Solyc03g114840_Heinz_pro_extraction_6039bp_	3729	3742	+	11.2424	8.08e-05	0.0475	AAAAAAGATAAAGA
AT1G77080	MP00105	Solyc03g114840_Heinz_pro_extraction_6039bp_	3843	3857	-	9.02247	8.08e-05	0.0511	TCTTTTCTTTTTTGG
AT3G28920	MP00387	Solyc03g114840_Heinz_pro_extraction_6039bp_	3149	3163	+	11	8.09e-05	0.0423	TTGATTACTTAATTA
AT4G14770	MP00433	Solyc03g114840_Heinz_pro_extraction_6039bp_	31	45	-	8.85075	8.1e-05	0.0301	TATAAACTTTTAAAT
AT4G14770	MP00433	Solyc03g114840_Heinz_pro_extraction_6039bp_	5000	5014	-	8.85075	8.1e-05	0.0301	ATAAAATTTTCAAAT
AT1G61110	MP00058	Solyc03g114840_Heinz_pro_extraction_6039bp_	5060	5067	+	11.8673	8.11e-05	0.978	TACGTAAT
AT2G45190	MP00620	Solyc03g114840_Heinz_pro_extraction_6039bp_	1763	1772	-	10.3041	8.11e-05	0.0371	TAATAATAAA
AT1G69570	MP00223	Solyc03g114840_Heinz_pro_extraction_6039bp_	3376	3402	+	9.68182	8.13e-05	0.0172	TTTTACCTTTTATCAAATTTATTATCG
AT5G47660	MP00552	Solyc03g114840_Heinz_pro_extraction_6039bp_	1423	1437	-	10.8143	8.13e-05	0.0737	ATTTGTTTTTACACT
AT1G62300	MP00209	Solyc03g114840_Heinz_pro_extraction_6039bp_	3571	3589	+	10.4	8.14e-05	0.271	ATTTGACTCTTTTGTACTA
AT2G44940	MP00312	Solyc03g114840_Heinz_pro_extraction_6039bp_	272	286	+	10.5	8.14e-05	0.981	ACAAGTCGGTGGATA
AT3G61120	MP00417	Solyc03g114840_Heinz_pro_extraction_6039bp_	200	217	+	6.51429	8.15e-05	0.0411	TTACTCTAATAAGACTGA
AT2G01930	MP00253	Solyc03g114840_Heinz_pro_extraction_6039bp_	78	101	+	-1.37879	8.15e-05	0.0313	TATAGGGGGAAAAAAACAAATATA
AT2G01940	MP00254	Solyc03g114840_Heinz_pro_extraction_6039bp_	365	379	+	9.07576	8.16e-05	0.0759	AAAGTATGACGAAAA
AT1G29160	MP00166	Solyc03g114840_Heinz_pro_extraction_6039bp_	417	437	-	10.7273	8.18e-05	0.0304	ATTAAGGGAAAAAAGACAAAT
AT5G42520	MP00540	Solyc03g114840_Heinz_pro_extraction_6039bp_	1481	1501	+	-2.90789	8.2e-05	0.0532	ATGTATCCCACACTCACTCTA
AT1G46768	MP00188	Solyc03g114840_Heinz_pro_extraction_6039bp_	165	177	-	10.697	8.21e-05	0.495	TGGACGGTGGGGA
AT5G05790	MP00489	Solyc03g114840_Heinz_pro_extraction_6039bp_	1389	1403	+	11.0152	8.21e-05	0.212	TTCATTATCAAATTA
AT1G08320	MP00131	Solyc03g114840_Heinz_pro_extraction_6039bp_	1109	1119	+	8.36364	8.22e-05	0.991	AATTATGTCAT
AT1G76880	MP00243	Solyc03g114840_Heinz_pro_extraction_6039bp_	4298	4313	-	10.9697	8.23e-05	0.0622	ATAGTTAAAATCAAAT
AT5G02460	MP00483	Solyc03g114840_Heinz_pro_extraction_6039bp_	4198	4218	-	10.1818	8.24e-05	0.0137	AAAAAAGAAAGAACTTTTGAA
AT5G39760	MP00536	Solyc03g114840_Heinz_pro_extraction_6039bp_	5335	5356	+	10.2985	8.24e-05	0.0224	GGATGTAATTAGCTATTAAGAT
AT2G20110	MP00269	Solyc03g114840_Heinz_pro_extraction_6039bp_	5530	5544	-	9.16418	8.24e-05	0.0193	TTTTAAATTAATATT
AT5G66940	MP00593	Solyc03g114840_Heinz_pro_extraction_6039bp_	4381	4409	-	9.93939	8.24e-05	0.00952	AATGTTTCTCTTCCTCTTTTTTTTTTTTT
AT2G40260	MP00301	Solyc03g114840_Heinz_pro_extraction_6039bp_	816	830	+	11.2576	8.26e-05	0.0726	GGAATATATTCTCTT
AT2G01930	MP00253	Solyc03g114840_Heinz_pro_extraction_6039bp_	4376	4399	+	-1.42424	8.26e-05	0.0313	GTAATAAAAAAAAAAAAAGAGGAA
AT2G42200	MP00307	Solyc03g114840_Heinz_pro_extraction_6039bp_	558	568	-	11.1515	8.26e-05	0.255	ATTGTACGTGC
AT1G19850	MP00153	Solyc03g114840_Heinz_pro_extraction_6039bp_	594	603	+	11.1515	8.27e-05	0.997	CTCGACAAAA
AT2G23290	MP00274	Solyc03g114840_Heinz_pro_extraction_6039bp_	2865	2878	-	10.9848	8.27e-05	0.842	TAACTAAATAAAAT
AT5G07680	MP00496	Solyc03g114840_Heinz_pro_extraction_6039bp_	2992	3012	+	8.37879	8.29e-05	0.344	TTGAATTATTAAATAAGAAAT
AT5G42520	MP00540	Solyc03g114840_Heinz_pro_extraction_6039bp_	4384	4404	-	-2.94737	8.29e-05	0.0532	TTCTCTTCCTCTTTTTTTTTT
AT4G01280	MP00423	Solyc03g114840_Heinz_pro_extraction_6039bp_	527	537	-	9.66667	8.29e-05	0.0434	AGATATTAAGT
AT3G56400	MP00408	Solyc03g114840_Heinz_pro_extraction_6039bp_	2421	2433	+	8.39394	8.3e-05	0.507	TAAATTGACTTTC
AT1G32240	MP00174	Solyc03g114840_Heinz_pro_extraction_6039bp_	4046	4060	-	10.8286	8.3e-05	0.0604	ATACAGATATTCTTA
AT1G69570	MP00223	Solyc03g114840_Heinz_pro_extraction_6039bp_	4531	4557	-	9.63636	8.31e-05	0.0172	ATGTACCTTTGTCTATAATTATTTTTC
AT3G24650	MP00083	Solyc03g114840_Heinz_pro_extraction_6039bp_	5566	5574	+	11.2929	8.32e-05	1	CTCCATGCA
AT5G22570	MP00619	Solyc03g114840_Heinz_pro_extraction_6039bp_	1455	1464	-	10.6879	8.32e-05	1	GAGTTGACTC
AT1G69780	MP00225	Solyc03g114840_Heinz_pro_extraction_6039bp_	1894	1904	-	11.6119	8.33e-05	0.0422	TCAATAATAGT
AT4G21030	MP00445	Solyc03g114840_Heinz_pro_extraction_6039bp_	4204	4222	-	10.5606	8.33e-05	0.0381	ATTTAAAAAAGAAAGAACT
AT1G32240	MP00174	Solyc03g114840_Heinz_pro_extraction_6039bp_	1087	1101	-	10.8143	8.35e-05	0.0604	TTCACAATATTCATC
AT5G49300	MP00554	Solyc03g114840_Heinz_pro_extraction_6039bp_	1084	1110	+	-7.83333	8.36e-05	0.192	AATGATGAATATTGTGAAAATATCTAA
AT5G13790	MP00508	Solyc03g114840_Heinz_pro_extraction_6039bp_	3017	3035	-	8.45455	8.36e-05	0.126	TTTTTTATTTTCAGAAAAA
AT5G10140	MP00079	Solyc03g114840_Heinz_pro_extraction_6039bp_	3873	3893	+	9.85714	8.37e-05	0.0701	ATTCAGCTTAATAAGAAAGAT
AT3G12130	MP00113	Solyc03g114840_Heinz_pro_extraction_6039bp_	4848	4861	+	11.1818	8.37e-05	0.068	AAAAAAAAAGTTTT
AT4G38910	MP00480	Solyc03g114840_Heinz_pro_extraction_6039bp_	4377	4406	+	-48.2561	8.37e-05	0.0654	TAATAAAAAAAAAAAAAGAGGAAGAGAAAC
AT2G20110	MP00269	Solyc03g114840_Heinz_pro_extraction_6039bp_	5537	5551	+	9.1194	8.38e-05	0.0193	ATTTAAAAATTTAGC
AT1G71450	MP00227	Solyc03g114840_Heinz_pro_extraction_6039bp_	275	294	-	9.84848	8.38e-05	1	CATAATCTTATCCACCGACT
AT5G65410	MP00588	Solyc03g114840_Heinz_pro_extraction_6039bp_	1146	1160	-	11.3881	8.38e-05	0.0749	ACTCTAATTATATTT
AT1G13300	MP00140	Solyc03g114840_Heinz_pro_extraction_6039bp_	1033	1047	-	10.8333	8.39e-05	0.362	ACCGTCCAATATTCC
AT1G76890	MP00244	Solyc03g114840_Heinz_pro_extraction_6039bp_	1913	1926	-	11.0455	8.39e-05	0.0768	AAATTTACTATTTT
AT5G13790	MP00508	Solyc03g114840_Heinz_pro_extraction_6039bp_	860	878	-	8.43939	8.41e-05	0.126	GTTTCTATTTATATATAAT
AT4G01280	MP00423	Solyc03g114840_Heinz_pro_extraction_6039bp_	4827	4837	-	9.63636	8.42e-05	0.0434	AGATTTTATTT
AT5G47390	MP00551	Solyc03g114840_Heinz_pro_extraction_6039bp_	4082	4096	+	10.7727	8.43e-05	0.171	ATATATTTATCTATT
AT2G20110	MP00269	Solyc03g114840_Heinz_pro_extraction_6039bp_	3543	3557	+	9.10448	8.43e-05	0.0193	TTTTGAAAGTGAGAA
AT5G52170	MP00559	Solyc03g114840_Heinz_pro_extraction_6039bp_	1369	1379	-	10.6761	8.44e-05	0.0721	ATAATTAATAA
AT5G52170	MP00559	Solyc03g114840_Heinz_pro_extraction_6039bp_	1776	1786	-	10.6761	8.44e-05	0.0721	ATAATTAATAA
AT4G38000	MP00478	Solyc03g114840_Heinz_pro_extraction_6039bp_	1370	1397	+	9.72727	8.45e-05	0.00474	TATTAATTATTTATTTTAATTCATTATC
AT5G63260	MP00582	Solyc03g114840_Heinz_pro_extraction_6039bp_	4901	4911	-	11.4091	8.46e-05	0.0786	GAAAAAGTATA
AT2G42280	MP00308	Solyc03g114840_Heinz_pro_extraction_6039bp_	3597	3607	+	11.2237	8.46e-05	0.945	CACCACTTGTA
AT1G49480	MP00192	Solyc03g114840_Heinz_pro_extraction_6039bp_	82	96	+	9.44776	8.46e-05	0.0174	GGGGGAAAAAAACAA
AT2G36610	MP00049	Solyc03g114840_Heinz_pro_extraction_6039bp_	4687	4699	-	10.198	8.46e-05	0.0315	TAAAAATATATTT
AT2G42200	MP00307	Solyc03g114840_Heinz_pro_extraction_6039bp_	1924	1934	+	11.1364	8.46e-05	0.255	TTTGTACTTTT
AT5G03150	MP00485	Solyc03g114840_Heinz_pro_extraction_6039bp_	4668	4687	+	8.57576	8.47e-05	0.0785	TGATTTTTTGTTTTTTCAAA
AT5G03150	MP00485	Solyc03g114840_Heinz_pro_extraction_6039bp_	384	403	-	8.57576	8.47e-05	0.0785	ATCGTTTTTGTCGTAAGCAA
AT2G01570	MP00611	Solyc03g114840_Heinz_pro_extraction_6039bp_	3215	3234	+	10.4722	8.49e-05	0.037	AGGAGAAAAAGAAATACATA
AT3G55370	MP00407	Solyc03g114840_Heinz_pro_extraction_6039bp_	4209	4229	+	10.1061	8.5e-05	0.00911	TTTCTTTTTTAAATTATGTAT
AT4G35550	MP00617	Solyc03g114840_Heinz_pro_extraction_6039bp_	5956	5965	+	10.9929	8.5e-05	0.244	AATCAATTAA
AT4G01280	MP00423	Solyc03g114840_Heinz_pro_extraction_6039bp_	2378	2388	+	9.62121	8.51e-05	0.0434	AGATATTAAAT
AT4G38000	MP00478	Solyc03g114840_Heinz_pro_extraction_6039bp_	3287	3314	+	9.71212	8.51e-05	0.00474	TAATGTTTCACATCCTTATAACTTTTGG
AT1G49480	MP00192	Solyc03g114840_Heinz_pro_extraction_6039bp_	1170	1184	-	9.43284	8.51e-05	0.0174	AAAGAAAAAGAAAAT
AT5G51990	MP00557	Solyc03g114840_Heinz_pro_extraction_6039bp_	272	284	+	11.2121	8.52e-05	1	ACAAGTCGGTGGA
AT5G13080	MP00506	Solyc03g114840_Heinz_pro_extraction_6039bp_	5180	5192	-	10.3939	8.52e-05	0.9	ATCAGTCAACATC
AT5G03150	MP00485	Solyc03g114840_Heinz_pro_extraction_6039bp_	2636	2655	-	8.56061	8.52e-05	0.0785	TTCTTTTTTGTAATATAATA
AT3G15500	MP00360	Solyc03g114840_Heinz_pro_extraction_6039bp_	5363	5383	-	10.8939	8.52e-05	0.203	ATTAGTACATTTTACGTAAAT
AT5G16820	MP00514	Solyc03g114840_Heinz_pro_extraction_6039bp_	3901	3912	-	9.87879	8.55e-05	1	GATAGTTCGAGA
AT1G29160	MP00166	Solyc03g114840_Heinz_pro_extraction_6039bp_	3376	3396	-	10.6515	8.55e-05	0.0305	TAAATTTGATAAAAGGTAAAA
AT3G20310	MP00366	Solyc03g114840_Heinz_pro_extraction_6039bp_	2026	2046	+	9.69697	8.55e-05	1	CCTTTCTCTCCGTCTCCGTAT
AT1G69570	MP00223	Solyc03g114840_Heinz_pro_extraction_6039bp_	2444	2470	-	9.57576	8.56e-05	0.0172	TCCTTTCTTTCATTTTATTTGTCATGT
AT1G69570	MP00223	Solyc03g114840_Heinz_pro_extraction_6039bp_	1717	1743	+	9.57576	8.56e-05	0.0172	TTTTTACTTTATAAAATTAATAAATAA
AT1G70920	MP00226	Solyc03g114840_Heinz_pro_extraction_6039bp_	4533	4543	-	11.2388	8.56e-05	0.103	ATAATTATTTT
AT3G55370	MP00407	Solyc03g114840_Heinz_pro_extraction_6039bp_	1751	1771	+	10.0909	8.57e-05	0.00911	TTAAGTTTTTAATTTATTATT
AT1G32240	MP00174	Solyc03g114840_Heinz_pro_extraction_6039bp_	815	829	+	10.7571	8.58e-05	0.0604	AGGAATATATTCTCT
AT1G14687	MP00143	Solyc03g114840_Heinz_pro_extraction_6039bp_	1430	1440	+	10.8939	8.59e-05	0.135	AAACAAATTAT
AT5G02840	MP00484	Solyc03g114840_Heinz_pro_extraction_6039bp_	528	537	-	8.51515	8.59e-05	0.0479	AGATATTAAG
AT4G21030	MP00445	Solyc03g114840_Heinz_pro_extraction_6039bp_	2354	2372	-	10.5	8.59e-05	0.0381	AAAAAATAAAGATATTATA
AT5G39760	MP00536	Solyc03g114840_Heinz_pro_extraction_6039bp_	2227	2248	-	10.209	8.59e-05	0.0224	TATGATAATTAAAAATAGACGA
AT5G15830	MP00512	Solyc03g114840_Heinz_pro_extraction_6039bp_	222	236	-	8.25758	8.6e-05	1	TTGTGTCACGTGTCT
AT4G38910	MP00480	Solyc03g114840_Heinz_pro_extraction_6039bp_	4375	4404	+	-48.4146	8.61e-05	0.0654	CGTAATAAAAAAAAAAAAAGAGGAAGAGAA
AT2G38470	MP00299	Solyc03g114840_Heinz_pro_extraction_6039bp_	5182	5192	-	10.9091	8.61e-05	0.873	ATCAGTCAACA
AT4G01500	MP00424	Solyc03g114840_Heinz_pro_extraction_6039bp_	1929	1944	+	10.9848	8.62e-05	1	ACTTTTCAGATACTTA
AT3G55370	MP00407	Solyc03g114840_Heinz_pro_extraction_6039bp_	1719	1739	+	10.0758	8.63e-05	0.00911	TTTACTTTATAAAATTAATAA
AT5G08520	MP00500	Solyc03g114840_Heinz_pro_extraction_6039bp_	4965	4977	+	10.6364	8.64e-05	0.751	ATTAAAGATAATA
AT1G69780	MP00225	Solyc03g114840_Heinz_pro_extraction_6039bp_	4533	4543	+	11.5522	8.64e-05	0.0422	AAAATAATTAT
AT3G23210	MP00372	Solyc03g114840_Heinz_pro_extraction_6039bp_	217	239	+	10.6364	8.64e-05	0.599	AACAGAGACACGTGACACAATCA
AT5G43840	MP00541	Solyc03g114840_Heinz_pro_extraction_6039bp_	3897	3912	-	6.16667	8.64e-05	0.97	GATAGTTCGAGATATA
AT4G38000	MP00478	Solyc03g114840_Heinz_pro_extraction_6039bp_	1723	1750	+	9.68182	8.64e-05	0.00477	CTTTATAAAATTAATAAATAATTTTATA
AT3G50700	MP00403	Solyc03g114840_Heinz_pro_extraction_6039bp_	3843	3857	+	6.60976	8.65e-05	0.0538	CCAAAAAAGAAAAGA
AT5G39660	MP00046	Solyc03g114840_Heinz_pro_extraction_6039bp_	4851	4860	+	10.5122	8.68e-05	0.115	AAAAAAGTTT
AT2G38090	MP00296	Solyc03g114840_Heinz_pro_extraction_6039bp_	1430	1450	-	9.5	8.68e-05	0.0797	AAAAATAAAGATAATTTGTTT
AT1G69570	MP00223	Solyc03g114840_Heinz_pro_extraction_6039bp_	2573	2599	+	9.54545	8.69e-05	0.0172	ATATTTCTTTATATATATATATATATA
AT2G02540	MP00258	Solyc03g114840_Heinz_pro_extraction_6039bp_	5658	5671	+	10.5758	8.7e-05	0.113	TTGACAATTATTTT
AT5G02460	MP00483	Solyc03g114840_Heinz_pro_extraction_6039bp_	1409	1429	+	10.0758	8.7e-05	0.0141	TATAAAGTAGAACTAGTGTAA
AT3G22780	MP00370	Solyc03g114840_Heinz_pro_extraction_6039bp_	32	46	-	8.84722	8.71e-05	0.0217	ATATAAACTTTTAAA
AT3G22780	MP00370	Solyc03g114840_Heinz_pro_extraction_6039bp_	1165	1179	-	8.84722	8.71e-05	0.0217	AAAAGAAAATTCTAA
AT2G23320	MP00275	Solyc03g114840_Heinz_pro_extraction_6039bp_	2423	2433	-	10.8485	8.71e-05	0.504	GAAAGTCAATT
AT2G01570	MP00611	Solyc03g114840_Heinz_pro_extraction_6039bp_	4737	4756	+	10.4306	8.72e-05	0.037	AAAAGGAAGAGAATAATATA
AT2G28550	MP00615	Solyc03g114840_Heinz_pro_extraction_6039bp_	620	629	+	10.4495	8.74e-05	1	ACCTCGTTCG
AT2G45190	MP00620	Solyc03g114840_Heinz_pro_extraction_6039bp_	2240	2249	-	10.2432	8.74e-05	0.0371	TTATGATAAT
AT5G29000	MP00532	Solyc03g114840_Heinz_pro_extraction_6039bp_	813	827	-	9.93939	8.74e-05	0.244	AGAATATATTCCTAG
AT4G36740	MP00473	Solyc03g114840_Heinz_pro_extraction_6039bp_	908	928	-	9.81818	8.75e-05	0.0356	AAATAAATAATTTTCTACTAC
AT5G66940	MP00593	Solyc03g114840_Heinz_pro_extraction_6039bp_	356	384	-	9.81818	8.76e-05	0.00996	AATACTTTTCGTCATACTTTTGACATATT
AT3G09600	MP00338	Solyc03g114840_Heinz_pro_extraction_6039bp_	1974	1985	-	9.72727	8.77e-05	0.0558	AGATATTACGAT
AT5G66700	MP00591	Solyc03g114840_Heinz_pro_extraction_6039bp_	2781	2791	+	10.5522	8.77e-05	0.0722	TTAATAATTTA
AT3G28920	MP00387	Solyc03g114840_Heinz_pro_extraction_6039bp_	1366	1380	-	10.8358	8.78e-05	0.0426	AATAATTAATAATTA
AT5G62020	MP00575	Solyc03g114840_Heinz_pro_extraction_6039bp_	1164	1175	-	9.92424	8.78e-05	0.681	GAAAATTCTAAT
AT4G38000	MP00478	Solyc03g114840_Heinz_pro_extraction_6039bp_	5000	5027	+	9.65152	8.78e-05	0.0048	ATTTGAAAATTTTATAATTTTTTTTTAC
AT3G53200	MP00406	Solyc03g114840_Heinz_pro_extraction_6039bp_	1848	1862	-	5.69697	8.78e-05	0.132	AATAAATTAGGAATA
AT5G56840	MP00565	Solyc03g114840_Heinz_pro_extraction_6039bp_	5683	5697	+	10.2727	8.78e-05	0.228	AATTATATCCAAATT
AT4G30080	MP00461	Solyc03g114840_Heinz_pro_extraction_6039bp_	653	673	+	-4.98795	8.79e-05	0.0734	TTTATGTTGAAAGTAAAAAAA
AT3G45610	MP00392	Solyc03g114840_Heinz_pro_extraction_6039bp_	3023	3041	-	10.8182	8.8e-05	0.0328	ACTTCTTTTTTTATTTTCA
AT4G36740	MP00473	Solyc03g114840_Heinz_pro_extraction_6039bp_	1759	1779	-	9.80303	8.81e-05	0.0356	ATAATAATAATAATAAATTAA
AT5G52170	MP00559	Solyc03g114840_Heinz_pro_extraction_6039bp_	5578	5588	-	10.5352	8.83e-05	0.0721	ACATTTAATAA
AT2G33550	MP00288	Solyc03g114840_Heinz_pro_extraction_6039bp_	419	436	+	10.8429	8.83e-05	0.246	TTGTCTTTTTTCCCTTAA
AT4G14770	MP00433	Solyc03g114840_Heinz_pro_extraction_6039bp_	5852	5866	+	8.61194	8.84e-05	0.0301	GTAAAATATTTAAAA
AT3G50700	MP00403	Solyc03g114840_Heinz_pro_extraction_6039bp_	424	438	-	6.54878	8.84e-05	0.0538	CATTAAGGGAAAAAA
AT4G18170	MP00440	Solyc03g114840_Heinz_pro_extraction_6039bp_	2421	2433	+	10.9242	8.84e-05	0.518	TAAATTGACTTTC
AT5G20240	MP00080	Solyc03g114840_Heinz_pro_extraction_6039bp_	2771	2784	+	10.2424	8.85e-05	0.106	ACAAAAATAGTTAA
AT1G18570	MP00147	Solyc03g114840_Heinz_pro_extraction_6039bp_	2065	2085	+	10.9697	8.87e-05	0.925	TTTTTTTTTTCATACCTAATA
AT2G28810	MP00281	Solyc03g114840_Heinz_pro_extraction_6039bp_	5714	5734	+	10.4697	8.87e-05	0.0293	GAGATTCTTTTTTTCTTTTCA
AT2G01930	MP00253	Solyc03g114840_Heinz_pro_extraction_6039bp_	3215	3238	+	-1.66667	8.87e-05	0.0323	AGGAGAAAAAGAAATACATAACGC
AT2G01940	MP00254	Solyc03g114840_Heinz_pro_extraction_6039bp_	385	399	+	8.86364	8.88e-05	0.0759	TGCTTACGACAAAAA
AT4G37750	MP00088	Solyc03g114840_Heinz_pro_extraction_6039bp_	3687	3707	+	5.98876	8.88e-05	1	TGTCACACATTCTAATTCTAA
AT1G64620	MP00210	Solyc03g114840_Heinz_pro_extraction_6039bp_	3213	3231	+	10.7424	8.9e-05	0.0243	TTAGGAGAAAAAGAAATAC
AT3G24050	MP00377	Solyc03g114840_Heinz_pro_extraction_6039bp_	2954	2968	+	9.92857	8.9e-05	0.851	ATGATGAAGAAAATG
AT3G55370	MP00407	Solyc03g114840_Heinz_pro_extraction_6039bp_	3209	3229	-	10.0152	8.91e-05	0.00927	ATTTCTTTTTCTCCTAATAAA
AT4G24240	MP00450	Solyc03g114840_Heinz_pro_extraction_6039bp_	998	1011	+	6.48485	8.92e-05	0.201	TGTGTTGGCTTATT
AT3G61120	MP00417	Solyc03g114840_Heinz_pro_extraction_6039bp_	2676	2693	-	6.21429	8.94e-05	0.0411	TTACTTAATAAATCATAA
AT1G52150	MP00200	Solyc03g114840_Heinz_pro_extraction_6039bp_	1365	1379	-	9.74627	8.95e-05	0.0515	ATAATTAATAATTAC
AT5G46590	MP00546	Solyc03g114840_Heinz_pro_extraction_6039bp_	3879	3894	+	9.04545	8.96e-05	0.274	CTTAATAAGAAAGATA
AT5G13180	MP00507	Solyc03g114840_Heinz_pro_extraction_6039bp_	5365	5383	-	8.95455	8.96e-05	0.25	ATTAGTACATTTTACGTAA
AT2G46590	MP00319	Solyc03g114840_Heinz_pro_extraction_6039bp_	4795	4805	+	11.2424	8.96e-05	0.0714	GGAAAAGGAAA
AT5G60120	MP00616	Solyc03g114840_Heinz_pro_extraction_6039bp_	14	23	+	10.813	8.97e-05	0.4	AAACGTGCGA
AT2G30590	MP00284	Solyc03g114840_Heinz_pro_extraction_6039bp_	2423	2433	-	9.33333	8.97e-05	0.281	GAAAGTCAATT
AT4G36740	MP00473	Solyc03g114840_Heinz_pro_extraction_6039bp_	5654	5674	-	9.75758	8.97e-05	0.0356	GATAAAATAATTGTCAAACAA
AT2G37590	MP00295	Solyc03g114840_Heinz_pro_extraction_6039bp_	5720	5734	+	10.7424	8.98e-05	0.0378	CTTTTTTTCTTTTCA
AT1G32510	MP00175	Solyc03g114840_Heinz_pro_extraction_6039bp_	5724	5744	+	4.88571	8.98e-05	0.302	TTTTCTTTTCAAAGAAGTAAT
AT5G14960	MP00511	Solyc03g114840_Heinz_pro_extraction_6039bp_	2086	2105	-	2.54545	8.98e-05	0.461	TACAACATTGGGAGGGGAAA
AT2G40260	MP00301	Solyc03g114840_Heinz_pro_extraction_6039bp_	1164	1178	-	11.1212	9e-05	0.0726	AAAGAAAATTCTAAT
AT4G23550	MP00448	Solyc03g114840_Heinz_pro_extraction_6039bp_	2423	2433	-	10.5606	9.01e-05	0.319	GAAAGTCAATT
AT3G52440	MP00405	Solyc03g114840_Heinz_pro_extraction_6039bp_	4901	4911	-	11.4697	9.01e-05	0.075	GAAAAAGTATA
AT2G03500	MP00261	Solyc03g114840_Heinz_pro_extraction_6039bp_	5219	5229	-	10.8333	9.01e-05	0.394	TGAATATCCCG
AT4G14770	MP00433	Solyc03g114840_Heinz_pro_extraction_6039bp_	3543	3557	-	8.55224	9.01e-05	0.0301	TTCTCACTTTCAAAA
AT2G03710	MP00030	Solyc03g114840_Heinz_pro_extraction_6039bp_	4612	4629	+	10.5976	9.01e-05	0.115	ATTTCTATTTATAGGGGA
AT1G75240	MP00238	Solyc03g114840_Heinz_pro_extraction_6039bp_	1371	1381	-	11.5821	9.02e-05	0.453	AAATAATTAAT
AT3G57600	MP00411	Solyc03g114840_Heinz_pro_extraction_6039bp_	276	286	-	9.09091	9.02e-05	1	TATCCACCGAC
AT3G61120	MP00417	Solyc03g114840_Heinz_pro_extraction_6039bp_	4717	4734	+	6.18571	9.02e-05	0.0411	AAACTTTAAGGAGAAAAA
AT5G39760	MP00536	Solyc03g114840_Heinz_pro_extraction_6039bp_	4653	4674	-	10.1045	9.02e-05	0.0224	AAAATCAATTAGTATTAGTTTA
AT5G52830	MP00561	Solyc03g114840_Heinz_pro_extraction_6039bp_	2421	2433	+	7.60606	9.03e-05	0.285	TAAATTGACTTTC
AT1G52150	MP00200	Solyc03g114840_Heinz_pro_extraction_6039bp_	3271	3285	+	9.71642	9.05e-05	0.0515	GCATGTAATGATAAA
AT4G31060	MP00463	Solyc03g114840_Heinz_pro_extraction_6039bp_	264	283	-	9.80303	9.06e-05	1	CCACCGACTTGTCATTTTCA
AT5G66730	MP00592	Solyc03g114840_Heinz_pro_extraction_6039bp_	4760	4776	+	7.40909	9.07e-05	0.12	TAAAAGAAGACAATGAA
AT3G52440	MP00405	Solyc03g114840_Heinz_pro_extraction_6039bp_	4795	4805	+	11.4545	9.08e-05	0.075	GGAAAAGGAAA
AT3G45170	MP00391	Solyc03g114840_Heinz_pro_extraction_6039bp_	4634	4648	+	11.0152	9.08e-05	1	ATTAGATCGATTTTA
AT1G29280	MP00167	Solyc03g114840_Heinz_pro_extraction_6039bp_	3564	3574	-	10.0758	9.09e-05	0.92	AAATGTCAACT
AT5G65310	MP00587	Solyc03g114840_Heinz_pro_extraction_6039bp_	1365	1375	-	11.3731	9.09e-05	0.0902	TTAATAATTAC
AT2G45190	MP00620	Solyc03g114840_Heinz_pro_extraction_6039bp_	1782	1791	-	10.1959	9.12e-05	0.0371	TTATTATAAT
AT5G17430	MP00610	Solyc03g114840_Heinz_pro_extraction_6039bp_	415	434	-	9.42308	9.12e-05	0.0195	AAGGGAAAAAAGACAAATAT
AT5G67190	MP00595	Solyc03g114840_Heinz_pro_extraction_6039bp_	162	176	+	10.1667	9.13e-05	0.55	GTGTCCCCACCGTCC
AT4G18960	MP00609	Solyc03g114840_Heinz_pro_extraction_6039bp_	1291	1309	+	10.3521	9.14e-05	0.083	TCATTTTTCTTTTTAGTTA
AT1G51600	MP00198	Solyc03g114840_Heinz_pro_extraction_6039bp_	4774	4792	-	2.65789	9.14e-05	0.331	TCCCATCATTGTTTTCTTC
AT5G20240	MP00080	Solyc03g114840_Heinz_pro_extraction_6039bp_	3028	3041	+	10.1818	9.14e-05	0.106	ATAAAAAAAGAAGT
AT1G14687	MP00143	Solyc03g114840_Heinz_pro_extraction_6039bp_	4169	4179	+	10.8333	9.15e-05	0.135	TTACGTATTTT
AT1G09770	MP00028	Solyc03g114840_Heinz_pro_extraction_6039bp_	552	562	+	10.4878	9.16e-05	1	AACTCAGCACG
AT4G33280	MP00468	Solyc03g114840_Heinz_pro_extraction_6039bp_	4028	4048	-	-6.75714	9.16e-05	0.116	TTAGTTATTTTTTTGGAACAT
AT5G10140	MP00079	Solyc03g114840_Heinz_pro_extraction_6039bp_	2573	2593	-	9.67143	9.16e-05	0.0701	TATATATATATAAAGAAATAT
AT4G14770	MP00433	Solyc03g114840_Heinz_pro_extraction_6039bp_	5424	5438	+	8.50746	9.18e-05	0.0301	AAAATAATTTCAAAA
AT5G56110	MP00564	Solyc03g114840_Heinz_pro_extraction_6039bp_	5740	5754	+	10.9848	9.18e-05	0.112	GTAATTTTGGTGAGA
AT4G38000	MP00478	Solyc03g114840_Heinz_pro_extraction_6039bp_	1277	1304	+	9.56061	9.19e-05	0.00494	CTGATTTTTATGTCTCATTTTTCTTTTT
AT4G38000	MP00478	Solyc03g114840_Heinz_pro_extraction_6039bp_	1319	1346	+	9.56061	9.19e-05	0.00494	ATATATTCAGTTTTATTTTATTTTTAAA
AT3G55370	MP00407	Solyc03g114840_Heinz_pro_extraction_6039bp_	5013	5033	+	9.95455	9.2e-05	0.00933	ATAATTTTTTTTTACTTTTCG
AT5G13790	MP00508	Solyc03g114840_Heinz_pro_extraction_6039bp_	425	443	-	8.21212	9.21e-05	0.126	GATACCATTAAGGGAAAAA
AT5G62940	MP00580	Solyc03g114840_Heinz_pro_extraction_6039bp_	1435	1455	-	10.5758	9.21e-05	0.0246	CGATTAAAAATAAAGATAATT
AT5G17430	MP00610	Solyc03g114840_Heinz_pro_extraction_6039bp_	4792	4811	+	9.39744	9.23e-05	0.0195	ATGGGAAAAGGAAAAAAAGT
AT5G63260	MP00582	Solyc03g114840_Heinz_pro_extraction_6039bp_	4795	4805	+	11.2879	9.23e-05	0.0786	GGAAAAGGAAA
AT2G18350	MP00268	Solyc03g114840_Heinz_pro_extraction_6039bp_	2303	2317	-	11.0299	9.24e-05	0.0587	TAATTTGATTAAAAT
AT1G13450	MP00141	Solyc03g114840_Heinz_pro_extraction_6039bp_	3492	3510	+	9.90909	9.25e-05	0.784	ATCTAACTATAACAATATT
AT2G28810	MP00281	Solyc03g114840_Heinz_pro_extraction_6039bp_	1409	1429	-	10.3939	9.25e-05	0.0293	TTACACTAGTTCTACTTTATA
AT3G47500	MP00394	Solyc03g114840_Heinz_pro_extraction_6039bp_	822	840	-	10.4242	9.28e-05	0.0347	TATCTTGAAAAAGAGAATA
AT1G64620	MP00210	Solyc03g114840_Heinz_pro_extraction_6039bp_	822	840	-	10.6667	9.29e-05	0.0244	TATCTTGAAAAAGAGAATA
AT4G18170	MP00440	Solyc03g114840_Heinz_pro_extraction_6039bp_	3569	3581	+	10.8333	9.3e-05	0.518	ACATTTGACTCTT
AT1G51700	MP00199	Solyc03g114840_Heinz_pro_extraction_6039bp_	3373	3393	-	10.6515	9.31e-05	0.0258	ATTTGATAAAAGGTAAAAATA
AT5G66940	MP00593	Solyc03g114840_Heinz_pro_extraction_6039bp_	2047	2075	+	9.69697	9.31e-05	0.0104	CGATACTTTATTGGTACCTTTTTTTTTTC
AT1G01060	MP00119	Solyc03g114840_Heinz_pro_extraction_6039bp_	1976	1985	-	9.60606	9.32e-05	0.0619	AGATATTACG
AT3G50700	MP00403	Solyc03g114840_Heinz_pro_extraction_6039bp_	997	1011	-	6.37805	9.32e-05	0.0538	AATAAGCCAACACAA
AT3G12130	MP00113	Solyc03g114840_Heinz_pro_extraction_6039bp_	4385	4398	+	11.0455	9.33e-05	0.068	AAAAAAAAAGAGGA
AT4G30080	MP00461	Solyc03g114840_Heinz_pro_extraction_6039bp_	3204	3224	+	-5.22892	9.33e-05	0.0734	ATGATTTTATTAGGAGAAAAA
AT3G60580	MP00416	Solyc03g114840_Heinz_pro_extraction_6039bp_	4353	4360	+	10.4394	9.33e-05	0.239	TTTAGTAG
AT1G30490	MP00170	Solyc03g114840_Heinz_pro_extraction_6039bp_	3160	3174	-	9.8209	9.33e-05	0.0511	ATAATAATCATTAAT
AT2G40740	MP00304	Solyc03g114840_Heinz_pro_extraction_6039bp_	1454	1465	-	10.303	9.33e-05	0.51	CGAGTTGACTCG
AT5G02840	MP00484	Solyc03g114840_Heinz_pro_extraction_6039bp_	2378	2387	+	8.25758	9.35e-05	0.0485	AGATATTAAA
AT1G69570	MP00223	Solyc03g114840_Heinz_pro_extraction_6039bp_	3836	3862	-	9.39394	9.35e-05	0.018	TGTCTTCTTTTCTTTTTTGGCAACATA
AT2G37590	MP00295	Solyc03g114840_Heinz_pro_extraction_6039bp_	2056	2070	+	10.6667	9.35e-05	0.0378	ATTGGTACCTTTTTT
AT5G65410	MP00588	Solyc03g114840_Heinz_pro_extraction_6039bp_	2234	2248	+	11.209	9.38e-05	0.0749	TTTTTAATTATCATA
AT3G61120	MP00417	Solyc03g114840_Heinz_pro_extraction_6039bp_	862	879	+	6.05714	9.38e-05	0.0411	TATATATAAATAGAAACA
AT2G02080	MP00256	Solyc03g114840_Heinz_pro_extraction_6039bp_	1054	1070	+	7.04545	9.38e-05	0.177	TTGATGAAGACAGAAAA
AT4G37180	MP00475	Solyc03g114840_Heinz_pro_extraction_6039bp_	5511	5521	+	11.0758	9.39e-05	0.372	AAAAATATTCA
AT4G38000	MP00478	Solyc03g114840_Heinz_pro_extraction_6039bp_	3177	3204	-	9.51515	9.41e-05	0.00501	TTCATCAAAATTATGATATTTTTTTTTA
AT1G72050	MP00229	Solyc03g114840_Heinz_pro_extraction_6039bp_	4385	4403	-	8.736	9.41e-05	0.137	TCTCTTCCTCTTTTTTTTT
AT3G01470	MP00323	Solyc03g114840_Heinz_pro_extraction_6039bp_	1067	1077	+	10.7463	9.42e-05	0.0431	AAAATAATTTG
AT1G06180	MP00127	Solyc03g114840_Heinz_pro_extraction_6039bp_	1244	1258	-	10.4848	9.42e-05	0.992	CATTTGTTAGGTGTG
[truncated: 103 more rows]

## Sheet: Supplementary Table 3
Supplementary Table 3. Branching counts for Figure 1.
Genotype	Pop	Plant	Inflorescence 1	Inflorescence 2	Inflorescence 3	Inflorescence 4	Inflorescence 5	Inflorescence 6	Inflorescence 7	Inflorescence 8	Inflorescence 9	Inflorescence 10
EJ2Sh J2	h	1	0	0	0	0	0	0	0	0
EJ2Sh J2	h	2	0	0	0	0	0	0	0	0	0	0
EJ2Sh J2	h	3	0	0	0	0	0	0	0	2	0	0
EJ2Sh J2	h	4	0	0	0	0	0	0	0	0	1	0
TA209 j2	h	1	0	0	0	0	0	0	0	0	0	0
TA209 j2	h	2	0	0	0	0	0	1	0	0	0	1
TA209 j2	h	3	0	0	0	0	0	0	0	0	0	0
TA209 j2	h	4	0	0	0	1	1	0	0	0	1	0
EJ2sh j2	h	1	0	0	0	0	0	0	0	0	0	0
EJ2Sh j2	h	2	0	0	0	0	2	0	0	0	0	0
EJ2Sh j2	h	3	0	0	1	1	3	0	1	0	0	0
EJ2Sh j2	h	4	0	0	0	1	0	0	0	0	1	0
EJ2Sh j2	h	5	0	0	1	0	0	0	0	0	0	1
EJ2Sh j2	h	6	0	0	0	0	0	0	0	0	0	1
EJ2Sh j2	h	7	0	1	2	2	2	0	1	3	2	1
EJ2Sh j2	h	8	0	0	1	1	1	1	0	1	2	0
EJ2Sh j2	h	9	0	1	0	1	0	1	0	0	0	0
EJ2Sh j2	h	10	0	0	0	0	0	0	0	0	0	0
EJ2Sp J2	p	1	0	0	0	0	0	0	0	0	0	0
EJ2Sp J2	p	2	0	0	0	0	0	0	1	0	0
EJ2Sp J2	p	3	0	0	0	0	1	0	0	0	0	1
EJ2Sp J2	p	4	0	0	0	0	0	0	0	1	0	1
j2	p	1	0	0	0	0	0	1	0	0	0	0
j2	p	2	0	0	0	0	0	0	0	0	0	1
j2	p	6	0	0	0	0	0	0	0	0	1	0
j2	p	8	0	0	0	0	0	0	0	0	0	0
j2	p	9	0	0	0	0	0	0	0	0	0	0
EJ2Sp j2	p	1	7	8	4	4	7	10	7	3	6	4
EJ2Sp j2	p	2	9	9	15	6	6
EJ2Sp j2	p	3	5	9	2	10	3	2	2	4	5
EJ2Sp j2	p	4	6	8	4	4	3
EJ2Sp j2	p	5	2	3	4	2	3	2	3	3	7	5

## Sheet: Supplementary Table 4
Supplementary Table 4. Statistical analysis for Figures 1d,e.
Genotype	Control	diff	lwr.ci	upr.ci	pval	signif
j2	EJ2Sp J2	-0.0682051	-0.842487	0.706077	0.9715
EJ2Sp j2	EJ2Sp J2	5.15385	4.33311	5.97458	<2e-16	***
TA209 j2	EJ2sh J2	0.0625	-0.204436	0.329436	0.8182
EJ2Sh j2	EJ2sh J2	0.348611	0.12576	0.571462	0.0012	**
Dunnett's test for comparing several treatments with a control :
95% family-wise confidence level
---
Signif. codes: 0 '***' 0.001 '**' 0.01 '*' 0.05 '.' 0.1 ' ' 1

## Sheet: Supplementary Table 5
Supplementary Table 6. Branching counts for Supplementary Figure 2b.
Genotype	Plant	Inflorescence 1	Inflorescence 2	Inflorescence 3	Inflorescence 4	Inflorescence 5	Inflorescence 6	Inflorescence 7	Inflorescence 8	Inflorescence 9	Inflorescence 10
j2	1	0	0	1	0	1	0	0	1	0	0
j2	2	0	1	0	1	1	0	0	0	1	1
j2	3	0	0	2	0	0	1	0	0	0	0
j2	4	0	0	0	0	1	0	0	2	0	0
j2	5	0	0	1	2	0	0	0	1	0	0
j2	6	0	1	0	2	0	1	0	0	2	0
j2	7	0	0	0	0	0	0	0	0	0	0
j2	8	0	0	0	0	0	0	0	0	0	0
EJ2pro-9	1	0	0	1	0	0	0	0	1	0	0
EJ2pro-9	2	0	1	0	1	0	1	2	0	0	1
EJ2pro-9	3	0	1	0	0	1	0	0	0	0	0
EJ2pro-9	4	0	1	0	0	1	0	0	0	1	0
EJ2pro-9	5	0	0	1	0	0	0	0	0	0	0
EJ2pro-9	6	0	1	0	1	0	0	1	0	0	0
EJ2pro-9	7	0	1	0	1	0	1	0	2	3	0
EJ2pro-9	8	0	0	0	1	0	0	0	0	0	1
EJ2pro-10	1	0	0	0	0	0	0	0	0	0	0
EJ2pro-10	2	0	0	0	0	0	0	0	0	0	0
EJ2pro-10	3	0	0	0	0	0	0	0	0	0	0
EJ2pro-10	4	0	0	0	1	0	0	0	0	0	0
EJ2pro-10	5	0	0	0	0	0	0	0	0	0	0
EJ2pro-10	6	0	0	0	0	0	0	0	0	0	0
EJ2pro-10	7	0	0	0	0	0	0	0	0	0	0
EJ2pro-10	8	0	0	0	0	0	0	2	0	0	1
EJ2pro-11	1	0	0	1	0	0	0	0	0	0	0
EJ2pro-11	2	0	1	0	0	0	0	1	0	0	0
EJ2pro-11	3	0	0	0	0	0	0	0	1	0	0
EJ2pro-11	4	0	0	0	0	0	0	0	1	1	0
EJ2pro-11	5	1	0	0	0	0	0	0	0	1	0
EJ2pro-11	6	0	0	0	0	0	0	1	0	0	0
EJ2pro-11	7	0	0	0	0	0	0	0	0	0	0
EJ2pro-11	8	0	0	0	0	0	0	0	0	1	0

## Sheet: Supplementary Table 6
Supplementary Table 6. Statistical analysis for Supplementary Figure 2b
Genotype	Control	diff	lwr.ci	upr.ci	pval	signif
EJ2pro-9	j2	0.0375	0.137201	0.212201	0.9223
EJ2pro-10	j2	0.25	0.424701	0.0024	0.0752992259**	**
EJ2pro-11	j2	0.175	0.349701	0.000299226	0.0495	*
Dunnett's test for comparing several treatments with a control :
95% family-wise confidence level
---
Signif. codes: 0 '***' 0.001 '**' 0.01 '*' 0.05 '.' 0.1 ' ' 1

## Sheet: Supplementary Table 7
Supplementary Table 7. Branching counts for Figure 2b.
Allele	Plant	Inflorescence 1	Inflorescence 2	Inflorescence 3	Inflorescence 4	Inflorescence 5	Inflorescence 6	Inflorescence 7	Inflorescence 8	Inflorescence 9	Inflorescence 10
WT	1	0	0	0	0	0	0	0	1	1	0
WT	2	0	0	0	0	0	0	0	0	0	1
WT	3	0	0	0	0	0	0	0	0	0	0
WT	4	0	1	0	0	0	0	0	0	0	0
WT	5	0	0	1	0	0	0	0
WT	6	0	0	0	0	0	0	0	0	0	0
WT	7	0	0	0	1	0	0	0	0	0	0
WT	8	0	0	0	0	0	0	0	0	0	0
WT	10	0	0	0	0	0	1	0	0	0	0
j2	1	0	0	0	0	0	1	0	0	0	0
j2	2	0	0	0	0	1	0	0	0	0	1
j2	6	0	0	0	0	0	1	0	0	1	0
j2	8	0	0	0	0	1	0	0	0	0	0
j2	9	0	0	0	0	0	0	0	0	0	0
ej2	1	0	0	0	0	0	0	0	0	0	0
ej2	2	0	0	0	0	0	0	1	0	0	0
ej2	3	0	0	0	0	0	0	0	0	0	0
ej2	4	0	0	0	0	0	0	0	0	0	1
ej2	5	0	0	0	0	0	0	0	0	0	0
ej2	6	0	0	0	0	0	0	0	0	0	0
ej2	7	0	0	0	0	0	0	0	0	0	0
ej2	8	0	0	0	0	0	0	0	0	0	0
ej2	10	0	0	0	0	0	0	0	0	0	0
EJ2pro-4 j2	1	1	4	4	0	1	1	7	6	4	3
EJ2pro-4 j2	2	2	3	3	3	7	4	5	2	3	3
EJ2pro-4 j2	3	2	5	3	2	3	7	10	4	7	3
EJ2pro-4 j2	4	2	4	0	3	7	15	4	2	2	2
EJ2pro-4 j2	5	2	1	3	5	4	4	0	3	2	3
EJ2pro-4 j2	6	0	3	5	1	3	6	3	3	8	2
EJ2pro-4 j2	7	2	5	0	1	5	2	2	3	1	4
EJ2pro-4 j2	8	3	5	1	1	2	3	2	3	3	2
EJ2pro-4 j2	9	6	2	0	1	6	3	1	3	2	3
EJ2pro-4 j2	10	4	3	0	1	1	6	0	3	2	3
EJ2pro-8 j2	1	6	17	19	12	6	18	16	27	12	10
EJ2pro-8 j2	2	6	24	7	8	8	6	5	7	5	8
EJ2pro-8 j2	3	8	13	6	6	26	7	16	13	6	14
EJ2pro-8 j2	4	8	33	18	21	28	11	10	7	16	12
EJ2pro-8 j2	5	8	12	9	4	5	7	6	5	4	6
EJ2pro-8 j2	6	11	16	9	7	17	3	4	8	7	6
EJ2pro-8 j2	7	4	6	2	4	10	6	7	12	21	5
EJ2pro-8 j2	8	5	16	17	10	17	13	14	10	12	9
EJ2pro-8 j2	9	7	10	11	13	8	10	1	7	4	8
EJ2pro-8 j2	10	10	35	19	21	14	21	17	23	11	16
EJ2pro-3 j2	1	5	4	4	4	7	6	8	5	3	4
EJ2pro-3 j2	2	15	20	12	14	8	10	17	19	4	14
EJ2pro-3 j2	3	4	6	5	5	3	7	12	4	5	6
EJ2pro-3 j2	4	12	6	3	7	4	7	5	3	3	5
EJ2pro-3 j2	5	6	12	9	9	19	14	16	4	3	6
EJ2pro-3 j2	6	13	28	15	11	16	19	14	4	5	13
EJ2pro-3 j2	7	15	17	8	21	12	10	9	8	6	8
EJ2pro-3 j2	8	15	7	11	22	13	12	5	5	5	3
EJ2pro-3 j2	9	7	15	7	7	15	13	14	3	4	6
EJ2pro-3 j2	10	6	7	9	11	12	8	8	6	6	7
EJ2pro-1 j2	1	8	8	11	9	10	16	5	12	8	5
EJ2pro-1 j2	2	28	20	15	19	19	27	13	5	12	9
EJ2pro-1 j2	3	6	7	12	5	12	24	4	5	7	8
EJ2pro-1 j2	4	5	15	5	5	17	13	9	14	3	6
EJ2pro-1 j2	5	49	35	34	18	11	6	6	7	5	5
EJ2pro-1 j2	6	5	7	9	9	6	7	6	8	10	5
EJ2pro-1 j2	7	23	14	11	28	15	19	25	10	12	11
EJ2pro-1 j2	8	5	3	3	9	4	11	16	11	5	5
EJ2pro-1 j2	9	8	10	4	6	9	5	7	12	11	3
EJ2pro-1 j2	10	17	34	17	12	21	41	18	12	11	3
EJ2pro-2 j2	1	8	7	5	4	5	4	10	8	8	6
EJ2pro-2 j2	2	12	7	11	8	6	9	8	11	20	12
EJ2pro-2 j2	3	6	4	7	9	10	25	17	14	12	17
EJ2pro-2 j2	4	11	13	7	26	12	10	13	13	10	13
EJ2pro-2 j2	5	27	9	16	21	10	6	5	19	14	13
EJ2pro-2 j2	6	16	13	7	5	13	10	16	11	15	12
EJ2pro-2 j2	7	10	5	7	14	9	6	14	6	9	13
EJ2pro-2 j2	8	7	9	5	6	6	7	6	5	9	7
EJ2pro-2 j2	9	18	12	11	4	7	14	9	11	5	9
EJ2pro-2 j2	10	5	9	6	5	5	4	2	6	6	8
EJ2pro-6 j2	1	60	41	16	31	19	28	19	30	26	22
EJ2pro-6 j2	2	44	60	39	24	34	12	9	16	13	18
EJ2pro-6 j2	3	38	21	17	17	11	10	12	13	21	22
EJ2pro-6 j2	5	48	15	4	13	13	26	30	25	14	10
EJ2pro-6 j2	6	34	37	26	24	19	20	13	23	14	14
EJ2pro-6 j2	8	54	35	28	36	59	25	34	25	32	19
EJ2pro-6 j2	9	7	12	6	14	8	15	12	12	27	30
EJ2pro-6 j2	10	60	31	34	36	19	27	21	23	21	36
EJ2pro-7 j2	1	8	5	5	4	8	8
EJ2pro-7 j2	2	8	5
EJ2pro-7 j2	3	11	8	7	10	5	4	4	4	6	6
EJ2pro-7 j2	5	6	3	8	16	5
EJ2pro-7 j2	6	4	5	3
EJ2pro-7 j2	7	4
EJ2pro-7 j2	8	4	14	7	5	6	6	7
EJ2pro Sh 1 j2	1	0	0	0	0	0	0	0	0	0	0
EJ2pro Sh 1 j2	2	0	0	0	0	0	1	0	0	0	1
EJ2pro Sh 1 j2	3	0	0	0	0	0	0	0	0	0	0
EJ2pro Sh 1 j2	4	0	0	0	1	1	0	0	0	1	0
EJ2pro Sh 1 j2	1	0	0	0	0	2	0	0	0	0	0
EJ2pro Sh 1 j2	2	0	0	1	1	3	0	1	0	0	0
EJ2pro Sh 1 j2	3	0	0	0	1	0	0	0	0	1	0
EJ2pro Sh 1 j2	4	0	0	1	0	0	0	0	0	0	1
EJ2pro Sh 1 j2	5	0	0	0	0	0	0	0	0	0	1
EJ2pro Sh 1 j2	6	0	1	2	2	2	0	1	3	2	1
EJ2pro Sh 1 j2	7	0	0	1	1	1	1	0	1	2	0
EJ2pro Sh 1 j2	8	0	1	0	1	0	1	0	0	0	0
EJ2pro Sh 1 j2	9	0	0	0	0	0	0	0	0	0	0
EJ2pro Sh 1 j2	1	0	0	0	0	0	0	0	0	0	0
EJ2pro Sh 1 j2	2	0	0	0	0	0	0	0	0
EJ2pro Sh 1 j2	3	0	0	0	0	0	0	0	0	0	0
EJ2pro Sh 1 j2	4	0	0	0	0	0	0	0	2	0	0
EJ2pro Sh 1 j2	5	0	0	0	0	0	0	0	0	1	0
EJ2pro Sp j2	1	7	8	4	4	7	10	7	3	6	4
EJ2pro Sp j2	2	9	9	15	6	6
EJ2pro Sp j2	3	5	9	2	10	3	2	2	4	5
EJ2pro Sp j2	4	6	8	4	4	3
EJ2pro Sp j2	5	2	3	4	2	3	2	3	3	7	5
EJ2pro Sp j2	1	0	0	0	0	0	0	0	0	0	0
EJ2pro Sp j2	2	0	0	0	0	0	0	1	0	0
EJ2pro Sp j2	3	0	0	0	0	1	0	0	0	0	1
EJ2pro Sp j2	4	0	0	0	0	0	0	0	1	0	1

## Sheet: Supplementary Table 8
Supplementary Table 8. Statistical analysis for Figure 2b
Genotype	Control	diff	lwr.ci	upr.ci	pval	signif
j2	WT	0.0395402	-2.71608	2.79516	1
ej2	WT	-0.0582375	-2.39282	2.27634	1
ej2 j2	WT	11.9995	9.72306	14.276	<2e-16	***
EJ2pro4	WT	3.05954	0.783057	5.33602	0.0023	**
EJ2pro1	WT	6.36072	3.22023	9.5012	3e-07	***
EJ2pro3	WT	9.05954	6.78306	11.336	<2e-16	***
EJ2pro2	WT	9.83954	7.56306	12.116	<2e-16	***
EJ2pro8	WT	11.1795	8.90306	13.456	<2e-16	***
EJ2pro7	WT	11.8195	9.54306	14.096	<2e-16	***
EJ2pro6	WT	24.457	22.0518	26.8623	<2e-16	***
Dunnett's test for comparing several treatments with a control :
95% family-wise confidence level
---
Signif. codes: 0 '***' 0.001 '**' 0.01 '*' 0.05 '.' 0.1 ' ' 1

## Sheet: Supplementary Table 9
Supplementary Table 9. Fruit shape index of selected EJ2pro Alleles.
Allele	slice No.	Fruit Shape Index External I
EJ2pro-3	1	1.0757
EJ2pro-3	2	1.0163
EJ2pro-3	3	1.1531
EJ2pro-3	4	1.0505
EJ2pro-3	5	1.4129
EJ2pro-3	6	1.4206
EJ2pro-3	7	1.3259
EJ2pro-3	8	1.255
EJ2pro-3	9	1.2101
EJ2pro-3	10	1.1387
EJ2pro-3	11	1.23
EJ2pro-3	12	1.222
EJ2pro-3	13	1.2633
EJ2pro-3	14	1.2489
EJ2pro-3	15	1.2809
EJ2pro-3	16	1.2793
EJ2pro-3	1	1.1213
EJ2pro-3	2	1.1007
EJ2pro-3	3	1.2486
EJ2pro-3	4	1.2115
EJ2pro-3	5	1.2013
EJ2pro-3	6	1.2109
EJ2pro-3	7	1.029
EJ2pro-3	8	1.1154
EJ2pro-3	9	1.1859
EJ2pro-3	10	1.2055
EJ2pro-3	11	1.2974
EJ2pro-3	12	1.2901
EJ2pro-3	13	1.1947
EJ2pro-3	14	1.2348
EJ2pro-3	15	1.1526
EJ2pro-3	16	1.0991
EJ2pro-1	1	1.2505
EJ2pro-1	2	1.1871
EJ2pro-1	3	1.4072
EJ2pro-1	4	1.3682
EJ2pro-1	5	1.0634
EJ2pro-1	6	1.1245
EJ2pro-1	7	1.1257
EJ2pro-1	8	1.0993
EJ2pro-1	9	1.0308
EJ2pro-1	10	0.9853
EJ2pro-1	11	1.251
EJ2pro-1	12	1.2484
EJ2pro-1	13	1.0379
EJ2pro-1	14	1
EJ2pro-1	15	1.0123
EJ2pro-1	16	1.0968
EJ2pro-1	1	1.25
EJ2pro-1	2	1.1756
EJ2pro-1	3	1.224
EJ2pro-1	4	1.1873
EJ2pro-1	5	1.329
EJ2pro-1	6	1.3352
EJ2pro-1	7	1.1896
EJ2pro-1	8	1.1261
EJ2pro-1	9	1.2617
EJ2pro-1	10	1.2591
EJ2pro-1	11	1.1162
EJ2pro-1	12	1.1673
EJ2pro-1	13	1.0538
EJ2pro-1	14	1.0309
EJ2pro-1	15	1.1709
EJ2pro-1	16	1.2236
WT	1	1.0389
WT	2	1.1755
WT	3	1.1644
WT	4	1.2701
WT	5	1.2184
WT	6	1.027
WT	7	1.1638
WT	8	1.155
WT	9	1.1408
WT	10	1.2309
WT	11	1.2476
WT	12	1.1782
WT	13	1.1409
WT	14	1.0924
WT	15	1.1683
WT	16	1.1743
WT	17	1.2127
WT	18	1.1495
WT	19	1.0673
WT	20	1.0419
WT	21	1.1232
WT	22	1.0942
WT	23	1.1336
WT	24	1.1885
WT	25	1.1585
WT	26	1.0094
WT	27	1.0405
ej2	1	1.5196
ej2	2	1.4858
ej2	3	1.4718
ej2	4	1.7606
ej2	5	1.7475
ej2	6	1.6685
ej2	7	1.8295
ej2	8	1.4439
ej2	9	1.4575
ej2	10	1.5427
ej2	11	1.5971
ej2	12	1.6983
ej2	13	1.8214
ej2	14	1.6887
ej2	15	1.7827
ej2	16	1.727
ej2	17	1.7122
ej2	18	1.6223
ej2	19	1.5932
ej2	20	1.6485
ej2	21	1.4753
ej2	22	1.3673
ej2	23	1.373
ej2	24	1.5274
ej2	25	1.5023
ej2	26	1.3868
ej2	27	1.4375
ej2	28	1.3022
ej2	29	1.4094
ej2	30	1.4575
ej2	31	1.3607
ej2	32	1.4329
ej2	33	1.3974
ej2	34	1.4124
ej2	35	1.3968
ej2	36	1.6344
ej2	37	1.3387
ej2	38	1.5425
ej2	39	1.5628
j2	1	1.1396
j2	2	1.2905
j2	3	1.2785
j2	4	1.2154
j2	5	1.2474
j2	6	1.0909
j2	7	1.1138
j2	8	1.2325
j2	9	1.3035
j2	10	1.1074
j2	11	1.1034
j2	12	1.204
j2	13	1.1695
j2	14	1.3872
j2	15	1.1677
j2	16	1.4211
j2	17	1.4087
j2	18	1.1605
j2	19	1.0915
j2	20	1.1002
j2	21	1.038
j2	22	1.3995
j2	23	1.3079
j2	24	1.3333
j2	25	1.1663
j2	26	1.0891
j2	27	1.3409
j2	28	1.4071
j2	29	1.3589
j2	30	1.2914

## Sheet: Supplementary Table 10
Supplementary Table 10. Statistical analysis for Supplementary Figure 2b
Genotype	Control	diff	lwr.ci	upr.ci	pval	signif
WT	j2	-0.0942474	-0.162244	-0.0262505	0.0031	**
ej2	j2	0.25315	0.190902	0.315398	<2e-16	***
Allele 1	j2	-0.0452973	-0.110438	0.0198437	0.2553
Allele 3	j2	-0.028366	-0.093507	0.036775	0.6545
Dunnett's test for comparing several treatments with a control :
95% family-wise confidence level
---
Signif. codes: 0 '***' 0.001 '**' 0.01 '*' 0.05 '.' 0.1 ' ' 1

[truncated: 17 more sheets: Supplementary Table 11, Supplementary Table 12, Supplementary Table 13, Supplementary Table 14, Supplementary Table 15, Supplementary Table 16, Supplementary Table 17, Supplementary Table 18, Supplementary Table 19, Supplementary Table 20, Supplementary Table 21, Supplementary Table 22, Supplementary Table 23, Supplementary Table 24, Supplementary Table 25, Supplementary Table 26, Supplementary Table 27]
